# Supplementary material for: Interaction of Arsenic Exposure and Transcriptomic Profile in Basal Cell Carcinoma
Source: Cancers (Basel). 2022 Nov 15;14(22):5598. doi: 10.3390/cancers14225598 (PMC9688807; doi:10.3390/cancers14225598)
Supplement: Supplementary file 1 [file cancers-14-05598-s001.zip]

Archive with 10 entries (10 files):
- Form_S1_Skin Biopsy Pathology Report.pdf
- Table_S1_Patient Characteristics.xlsx
- Table_S2_List_BCC_vs_Healthy_FC2_FDR0.05.csv
- Table_S3_Enrichment_p0.05_List_ANOVA1way_CPMlog2_FC2FDR0.05.xlsx
- Table_S4_GenesetANOVA_5way_KEGG_3_65_CPMlog2_BCC_adj_sex_age38_BMI_UACRbaseline.xlsx
- Table_S5_Geneset ANOVA_5way_KEGG_3_65_BCCxUACRbaseline_Interaction.xlsx
- Table_S6_List_Cancer Related Genes.csv
- Table_S7_List_ReplStressSensitiveSite Genes.csv
- Table_S8_List_Downregulated in BCC in HighUACR_FC2FDR0.05.xlsx
- Table_S9_ANOVA-2way_PlatinumDrug Resistance_interaction.xlsx
