# Supplementary material for: Interaction of Arsenic Exposure and Transcriptomic Profile in Basal Cell Carcinoma
Source: Cancers (Basel). 2022 Nov 15;14(22):5598. doi: 10.3390/cancers14225598 (PMC9688807; doi:10.3390/cancers14225598)
Supplement: Supplementary file 1 [file cancers-14-05598-s001.zip › Table_S1_Patient Characteristics.xlsx]

## Sheet: Sheet1
Table S1. Characteristics of the patients
Characteristics	Category	BCC Tissue Group	Healthy Skin Tissue Group
Gender	Male	18	11
	Female	8	5
Age (years)	Mean (SD)	46.35 (±10.14)	43.50 (±7.71)
	Age ≤38	6	4
	Age >38	20	12
BMI	Mean (SD)	18.63 (±2.85)	19.86 (±3.56)
	BMI ≤18	11	5
	BMI >18	15	11
Location in female subjects	Head & Neck	5	1
	Leg & Thigh	1	1
	Trunk	2	3
Location in male subjects	Abdomen	3	2
	Head & Neck	9	1
	Leg & Thigh	1	1
	Trunk	5	7
UACR (ug/gm creatinine): Baseline	UACR Baseline ≤192	9	5
	UACR Baseline >192	17	11
UACR (ug/gm creatinine): 2 year	UACR_2yr ≤192	11	5
	UACR_2yr >192	15	10
UACR (ug/gm creatinine): 4 year	UACR_4yr ≤192	14	5
	UACR_4yr >192	11	10
UACR (ug/gm creatinine): 6 year	UACR_6yr ≤192	13	2
	UACR_6yr >192	12	12
Location among UACR ≤192	Abdomen	0	1
	Head & Neck	7	0
	Leg & Thigh	0	0
	Trunk	2	4
Location among UACR >192	Abdomen	3	1
	Head & Neck	7	2
	Leg & Thigh	2	2
	Trunk	5	6
*UACR: Urinary Arsenic Creatinine Ratio
