# Supplementary material for: Interaction of Arsenic Exposure and Transcriptomic Profile in Basal Cell Carcinoma
Source: Cancers (Basel). 2022 Nov 15;14(22):5598. doi: 10.3390/cancers14225598 (PMC9688807; doi:10.3390/cancers14225598)
Supplement: Supplementary file 1 [file cancers-14-05598-s001.zip › Table_S2_List_BCC_vs_Healthy_FC2_FDR0.05.csv]

Gene Symbol	p-value(case)	Mean(BCC)	LSMean(BCC)	Mean(Healthy)	LSMean(Healthy)	p-value(BCC vs. Healthy)	Ratio(BCC vs. Healthy)	Fold-Change(BCC vs. Healthy)	Fold-Change(BCC vs. Healthy) (Description)	Fold Change(BCC vs. Healthy) 95% lower limit	Fold Change(BCC vs. Healthy) 95% upper limit	F(case)	SS(case)	SS(Error)	F(Error)
CHGA	8.83E-08	3.30033	3.30033	-3.30059	-3.30059	8.83E-08	97.0673	97.0673	BCC up vs Healthy	23.496	401.007	42.4933	431.571	406.248	1
MPPED1	5.35E-07	0.852535	0.852535	-4.54571	-4.54571	5.35E-07	42.1729	42.1729	BCC up vs Healthy	11.8615	149.943	35.5432	288.635	324.827	1
CHCHD7	7.91E-07	3.63292	3.63292	1.44692	1.44692	7.91E-07	4.55042	4.55042	BCC up vs Healthy	2.69377	7.68676	34.1186	47.3309	55.4898	1
LGR5	1.09E-06	0.886562	0.886562	-4.4131	-4.4131	1.09E-06	39.3874	39.3874	BCC up vs Healthy	10.8115	143.492	32.9782	278.189	337.422	1
ABI3BP	1.92E-06	4.82634	4.82634	1.18898	1.18898	1.92E-06	12.4438	12.4438	BCC up vs Healthy	4.98143	31.0853	30.9787	131.044	169.205	1
IRS4	3.27E-06	-0.599813	-0.599813	-5.89579	-5.89579	3.27E-06	39.287	39.287	BCC up vs Healthy	9.94805	155.153	29.177	277.803	380.852	1
LEF1	5.79E-06	1.37661	1.37661	-2.39066	-2.39066	5.79E-06	13.6164	13.6164	BCC up vs Healthy	4.95787	37.3964	27.2879	140.572	206.057	1
RP11-368P15.3	5.85E-06	-1.72243	-1.72243	-6.24418	-6.24418	5.85E-06	22.9711	22.9711	BCC up vs Healthy	6.82659	77.2961	27.253	202.515	297.237	1
DUSP10	8.96E-06	0.723225	0.723225	-3.68944	-3.68944	8.96E-06	21.2982	21.2982	BCC up vs Healthy	6.31847	71.7919	25.8797	192.861	298.089	1
PALM	9.27E-06	1.90397	1.90397	-2.54972	-2.54972	9.27E-06	21.9126	21.9126	BCC up vs Healthy	6.41161	74.8896	25.7742	196.465	304.901	1
DIO2	9.38E-06	5.56559	5.56559	3.27522	3.27522	9.38E-06	4.89181	4.89181	BCC up vs Healthy	2.59885	9.20782	25.7346	51.9582	80.7602	1
VCAN	1.04E-05	5.72237	5.72237	2.234	2.234	1.04E-05	11.2229	11.2229	BCC up vs Healthy	4.2557	29.5964	25.3975	120.529	189.828	1
RGCC	1.06E-05	-0.864232	-0.864232	-5.63989	-5.63989	1.06E-05	27.3915	27.3915	BCC up vs Healthy	7.2552	103.415	25.36	225.897	356.305	1
LRRCC1	1.14E-05	4.70297	4.70297	2.94488	2.94488	1.14E-05	3.38248	3.38248	BCC up vs Healthy	2.06949	5.52849	25.1299	30.6142	48.7295	1
FNBP1L	1.17E-05	4.47681	4.47681	2.91628	2.91628	1.17E-05	2.94961	2.94961	BCC up vs Healthy	1.9054	4.56608	25.0281	24.1204	38.5494	1
SOX4	1.28E-05	6.67618	6.67618	4.94272	4.94272	1.28E-05	3.32526	3.32526	BCC up vs Healthy	2.04128	5.41686	24.7664	29.7629	48.0698	1
SETBP1	1.30E-05	4.68463	4.68463	3.09757	3.09757	1.30E-05	3.00436	3.00436	BCC up vs Healthy	1.92098	4.69873	24.7139	24.9476	40.3783	1
DCP1B	1.33E-05	-0.423896	-0.423896	-5.00802	-5.00802	1.33E-05	23.9861	23.9861	BCC up vs Healthy	6.57643	87.4839	24.6305	208.141	338.021	1
RP11-157G21.2	1.51E-05	3.25298	3.25298	-0.591325	-0.591325	1.51E-05	14.3632	14.3632	BCC up vs Healthy	4.81132	42.8784	24.247	146.379	241.481	1
NNMT	1.62E-05	1.37105	1.37105	-3.41188	-3.41188	1.62E-05	27.5299	27.5299	BCC up vs Healthy	7.01457	108.046	24.0152	226.585	377.402	1
TGS1	1.70E-05	3.64884	3.64884	1.98857	1.98857	1.70E-05	3.16075	3.16075	BCC up vs Healthy	1.96359	5.08779	23.8722	27.3023	45.7473	1
SNORA75	1.79E-05	2.41689	2.41689	3.74371	3.74371	1.79E-05	0.398645	-2.5085	BCC down vs Healthy	-3.67438	-1.71255	23.7135	17.437	29.4127	1
SPON2	1.82E-05	5.30221	5.30221	2.10627	2.10627	1.82E-05	9.16377	9.16377	BCC up vs Healthy	3.65112	22.9997	23.6715	101.168	170.952	1
PROCR	1.82E-05	-0.775312	-0.775312	-5.11474	-5.11474	1.82E-05	20.2441	20.2441	BCC up vs Healthy	5.80239	70.6304	23.667	186.513	315.23	1
LPL	1.89E-05	1.59957	1.59957	-2.73423	-2.73423	1.89E-05	20.1653	20.1653	BCC up vs Healthy	5.77252	70.4443	23.5581	186.03	315.867	1
BNC2	1.95E-05	5.37506	5.37506	3.15332	3.15332	1.95E-05	4.66456	4.66456	BCC up vs Healthy	2.45297	8.87012	23.4528	48.8912	83.3867	1
SYNJ1	2.12E-05	2.79333	2.79333	-0.759344	-0.759344	2.12E-05	11.7344	11.7344	BCC up vs Healthy	4.17615	32.9721	23.2066	125.013	215.478	1
TM4SF1	2.12E-05	4.00094	4.00094	0.792939	0.792939	2.12E-05	9.24072	9.24072	BCC up vs Healthy	3.63501	23.4912	23.2015	101.933	175.735	1
SRGAP1	2.15E-05	3.59109	3.59109	2.3597	2.3597	2.15E-05	2.34793	2.34793	BCC up vs Healthy	1.64054	3.36033	23.1531	15.0187	25.9469	1
PTCH1	2.42E-05	3.89443	3.89443	1.89915	1.89915	2.42E-05	3.98695	3.98695	BCC up vs Healthy	2.22033	7.15921	22.8014	39.4325	69.1755	1
MMP11	2.45E-05	-1.24323	-1.24323	-6.03107	-6.03107	2.45E-05	27.6238	27.6238	BCC up vs Healthy	6.77092	112.699	22.7562	227.051	399.102	1
MT-TS1	2.75E-05	4.88647	4.88647	6.20081	6.20081	2.75E-05	0.40211	-2.48688	BCC down vs Healthy	-3.66923	-1.68553	22.4099	17.1103	30.5406	1
MEX3A	3.25E-05	2.85586	2.85586	-0.0662448	-0.0662448	3.25E-05	7.5795	7.5795	BCC up vs Healthy	3.16154	18.1711	21.9179	84.5736	154.346	1
RP11-433O3.1	3.31E-05	1.254	1.254	-3.63051	-3.63051	3.31E-05	29.5382	29.5382	BCC up vs Healthy	6.83618	127.631	21.8625	236.312	432.361	1
TUBA1A	3.47E-05	4.18199	4.18199	2.02805	2.02805	3.47E-05	4.4504	4.4504	BCC up vs Healthy	2.32925	8.5032	21.7205	45.9525	84.6251	1
NXN	3.49E-05	3.43358	3.43358	1.66355	1.66355	3.49E-05	3.41062	3.41062	BCC up vs Healthy	2.00294	5.80762	21.7022	31.0318	57.1958	1
TMCO3	3.58E-05	1.86511	1.86511	-2.23332	-2.23332	3.58E-05	17.1297	17.1297	BCC up vs Healthy	4.98351	58.8795	21.6243	166.371	307.749	1
PYCR2	3.66E-05	1.37151	1.37151	-3.31357	-3.31357	3.66E-05	25.7246	25.7246	BCC up vs Healthy	6.25825	105.741	21.559	217.409	403.374	1
ALCAM	4.01E-05	5.09739	5.09739	3.16898	3.16898	4.01E-05	3.80636	3.80636	BCC up vs Healthy	2.11966	6.83524	21.2953	36.8336	69.1863	1
RP11-74M13.4	4.31E-05	-5.42736	-5.42736	-1.39762	-1.39762	4.31E-05	0.0612246	-16.3333	BCC down vs Healthy	-55.8531	-4.7764	21.0814	160.842	305.182	1
CHD3	4.40E-05	6.30246	6.30246	5.28016	5.28016	4.40E-05	2.03115	2.03115	BCC up vs Healthy	1.48619	2.77594	21.0178	10.3514	19.7002	1
MARCKSL1	4.45E-05	1.06074	1.06074	-3.43255	-3.43255	4.45E-05	22.5223	22.5223	BCC up vs Healthy	5.70014	88.9901	20.9875	199.973	381.129	1
SCAMP5	4.49E-05	-0.738597	-0.738597	-4.81205	-4.81205	4.49E-05	16.8357	16.8357	BCC up vs Healthy	4.84041	58.5575	20.9582	164.35	313.672	1
VASH2	4.66E-05	1.29113	1.29113	-2.7824	-2.7824	4.66E-05	16.8365	16.8365	BCC up vs Healthy	4.82525	58.7469	20.8523	164.356	315.276	1
HDGFRP3	4.98E-05	2.07865	2.07865	-2.14311	-2.14311	4.98E-05	18.6585	18.6585	BCC up vs Healthy	5.07916	68.5426	20.6607	176.535	341.779	1
KRT17	4.99E-05	7.37076	7.37076	4.50201	4.50201	4.99E-05	7.30431	7.30431	BCC up vs Healthy	3.01667	17.6861	20.6534	81.5134	157.87	1
DCLRE1A	5.07E-05	-0.635936	-0.635936	-4.67423	-4.67423	5.07E-05	16.4303	16.4303	BCC up vs Healthy	4.72526	57.1303	20.6078	161.525	313.521	1
ATP5F1	5.23E-05	3.42954	3.42954	0.714289	0.714289	5.23E-05	6.56709	6.56709	BCC up vs Healthy	2.83578	15.208	20.518	73.0239	142.361	1
RP11-366L20.2	5.27E-05	1.83315	1.83315	-2.43471	-2.43471	5.27E-05	19.2642	19.2642	BCC up vs Healthy	5.14308	72.1574	20.4971	180.411	352.071	1
FARP1	5.39E-05	3.84702	3.84702	2.64742	2.64742	5.39E-05	2.29675	2.29675	BCC up vs Healthy	1.58356	3.33115	20.4276	14.2533	27.9098	1
BASP1	5.57E-05	4.2776	4.2776	2.54098	2.54098	5.57E-05	3.33252	3.33252	BCC up vs Healthy	1.94295	5.71587	20.3334	29.871	58.7624	1
DSC2	5.83E-05	4.49042	4.49042	2.01139	2.01139	5.83E-05	5.57524	5.57524	BCC up vs Healthy	2.57452	12.0734	20.2018	60.8708	120.526	1
ARID5B	5.84E-05	5.41946	5.41946	4.0401	4.0401	5.84E-05	2.60153	2.60153	BCC up vs Healthy	1.69238	3.99908	20.1979	18.8452	37.321	1
IGF2BP2	5.93E-05	4.68459	4.68459	2.85347	2.85347	5.93E-05	3.55814	3.55814	BCC up vs Healthy	2.00938	6.30064	20.1536	33.2108	65.9156	1
FBN3	5.94E-05	-0.769324	-0.769324	-5.73963	-5.73963	5.94E-05	31.3481	31.3481	BCC up vs Healthy	6.64522	147.881	20.1472	244.687	485.797	1
CSPG4	6.26E-05	3.23234	3.23234	-0.732218	-0.732218	6.26E-05	15.6118	15.6118	BCC up vs Healthy	4.50912	54.052	19.9994	155.681	311.37	1
CCDC152	6.34E-05	3.29645	3.29645	0.271102	0.271102	6.34E-05	8.14178	8.14178	BCC up vs Healthy	3.15296	21.0243	19.9589	90.6554	181.684	1
IGF2BP1	6.37E-05	-5.46127	-5.46127	-1.61956	-1.61956	6.37E-05	0.0697475	-14.3374	BCC down vs Healthy	-47.8378	-4.29705	19.9495	146.182	293.104	1
SOBP	6.50E-05	1.98282	1.98282	-1.31935	-1.31935	6.50E-05	9.864	9.864	BCC up vs Healthy	3.49579	27.8331	19.8875	108.005	217.232	1
TMEM176B	6.58E-05	-0.713654	-0.713654	-5.00001	-5.00001	6.58E-05	19.5129	19.5129	BCC up vs Healthy	5.07074	75.0884	19.8554	181.979	366.609	1
RP11-301G23.1	6.67E-05	-1.96014	-1.96014	-6.29224	-6.29224	6.67E-05	20.1415	20.1415	BCC up vs Healthy	5.15266	78.7322	19.8175	185.884	375.19	1
ACAA2	6.76E-05	1.66582	1.66582	-2.88212	-2.88212	6.76E-05	23.3919	23.3919	BCC up vs Healthy	5.5834	98.0012	19.7788	204.867	414.317	1
SHOX2	7.16E-05	3.47244	3.47244	0.194279	0.194279	7.16E-05	9.70119	9.70119	BCC up vs Healthy	3.4392	27.3649	19.6115	106.44	217.097	1
COA7	7.27E-05	-2.36531	-2.36531	-6.03691	-6.03691	7.27E-05	12.7428	12.7428	BCC up vs Healthy	3.98366	40.7609	19.568	133.523	272.941	1
RUNX1T1	7.32E-05	4.6046	4.6046	1.94201	1.94201	7.32E-05	6.33168	6.33168	BCC up vs Healthy	2.72362	14.7194	19.5501	70.2186	143.669	1
ITFG3	7.42E-05	3.34229	3.34229	1.51849	1.51849	7.42E-05	3.54011	3.54011	BCC up vs Healthy	1.98528	6.31263	19.5127	32.9454	67.5363	1
GRM5	7.47E-05	-6.20784	-6.20784	-2.63331	-2.63331	7.47E-05	0.0839378	-11.9136	BCC down vs Healthy	-37.0348	-3.83244	19.4936	126.556	259.687	1
PLAG1	7.47E-05	1.5497	1.5497	-2.47143	-2.47143	7.47E-05	16.2361	16.2361	BCC up vs Healthy	4.53247	58.1609	19.4908	160.155	328.678	1
SKIV2L	7.57E-05	1.22012	1.22012	-2.57303	-2.57303	7.57E-05	13.8628	13.8628	BCC up vs Healthy	4.15541	46.2476	19.453	142.51	293.034	1
TMEM19	7.69E-05	3.75675	3.75675	2.50686	2.50686	7.69E-05	2.37823	2.37823	BCC up vs Healthy	1.59829	3.53877	19.4112	15.4734	31.8856	1
HMGN1P38	8.01E-05	3.59708	3.59708	1.0238	1.0238	8.01E-05	5.95161	5.95161	BCC up vs Healthy	2.6195	13.5223	19.2951	65.587	135.966	1
CTB-167B5.2	8.02E-05	-2.253	-2.253	-6.32932	-6.32932	8.02E-05	16.8692	16.8692	BCC up vs Healthy	4.59628	61.9133	19.2887	164.581	341.301	1
VPS37D	8.15E-05	-2.81849	-2.81849	-6.42694	-6.42694	8.15E-05	12.1969	12.1969	BCC up vs Healthy	3.85317	38.6086	19.2457	128.969	268.047	1
OSCP1	8.26E-05	-0.729131	-0.729131	-4.92742	-4.92742	8.26E-05	18.3574	18.3574	BCC up vs Healthy	4.79728	70.2472	19.2073	174.578	363.566	1
C1QTNF1	8.40E-05	1.49702	1.49702	-2.87619	-2.87619	8.40E-05	20.7237	20.7237	BCC up vs Healthy	5.11201	84.0125	19.1582	189.428	395.503	1
ACADL	8.41E-05	-4.02264	-4.02264	0.33355	0.33355	8.41E-05	0.0488267	-20.4806	BCC down vs Healthy	-82.5801	-5.07937	19.1568	187.956	392.459	1
GJB6	8.58E-05	4.55236	4.55236	1.71105	1.71105	8.58E-05	7.16672	7.16672	BCC up vs Healthy	2.88257	17.8181	19.1004	79.9617	167.456	1
PTCH2	8.59E-05	1.82972	1.82972	-2.99111	-2.99111	8.59E-05	28.2628	28.2628	BCC up vs Healthy	6.02616	132.553	19.0967	230.191	482.159	1
RAB28	9.16E-05	0.936661	0.936661	-3.1659	-3.1659	9.16E-05	17.1789	17.1789	BCC up vs Healthy	4.58232	64.4029	18.9151	166.707	352.539	1
CASC14	9.57E-05	-0.708245	-0.708245	-5.09497	-5.09497	9.57E-05	20.9188	20.9188	BCC up vs Healthy	5.06832	86.3395	18.7917	190.601	405.714	1
SSR3	9.57E-05	4.21371	4.21371	3.1729	3.1729	9.57E-05	2.05739	2.05739	BCC up vs Healthy	1.46972	2.88003	18.7907	10.7297	22.8405	1
LTBP1	9.82E-05	3.19264	3.19264	0.712253	0.712253	9.82E-05	5.58048	5.58048	BCC up vs Healthy	2.49958	12.4588	18.718	60.9373	130.222	1
ALYREF	0.000100886	0.84002	0.84002	-3.0951	-3.0951	0.000100886	15.2964	15.2964	BCC up vs Healthy	4.2669	54.8362	18.6437	153.377	329.069	1
LITAF	0.000101162	4.24802	4.24802	1.76319	1.76319	0.000101162	5.59769	5.59769	BCC up vs Healthy	2.49926	12.5373	18.6361	61.1558	131.263	1
TMEM104	0.000105154	-1.90557	-1.90557	-5.93653	-5.93653	0.000105154	16.3471	16.3471	BCC up vs Healthy	4.40235	60.7009	18.5278	160.939	347.453	1
NUDCD1	0.000109547	1.03821	1.03821	-2.72876	-2.72876	0.000109547	13.6135	13.6135	BCC up vs Healthy	3.97997	46.565	18.4136	140.549	305.315	1
DHX15	0.000109636	3.99593	3.99593	2.75661	2.75661	0.000109636	2.36087	2.36087	BCC up vs Healthy	1.57524	3.53832	18.4114	15.2129	33.051	1
SLCO2A1	0.000110137	-1.85703	-1.85703	-6.07224	-6.07224	0.000110137	18.574	18.574	BCC up vs Healthy	4.68834	73.5856	18.3986	175.988	382.611	1
SH3BP4	0.000113269	2.31181	2.31181	-0.344987	-0.344987	0.000113269	6.3063	6.3063	BCC up vs Healthy	2.64321	15.0459	18.3205	69.9133	152.645	1
RP4-765C7.2	0.000115174	-0.160219	-0.160219	-4.60828	-4.60828	0.000115174	21.8273	21.8273	BCC up vs Healthy	5.0809	93.7688	18.2742	195.968	428.951	1
RP11-5N11.5	0.000115619	-1.06221	-1.06221	-5.31734	-5.31734	0.000115619	19.0951	19.0951	BCC up vs Healthy	4.73307	77.037	18.2634	179.337	392.778	1
FMO2	0.000126241	2.12514	2.12514	-0.985221	-0.985221	0.000126241	8.636	8.636	BCC up vs Healthy	3.09402	24.1047	18.0197	95.8223	212.706	1
AC005013.1	0.000133937	-2.4196	-2.4196	-5.4836	-5.4836	0.000133937	8.36287	8.36287	BCC up vs Healthy	3.02835	23.0943	17.8562	92.9867	208.301	1
AC187652.1	0.000134245	-3.06203	-3.06203	-6.6295	-6.6295	0.000134245	11.8554	11.8554	BCC up vs Healthy	3.63234	38.6943	17.8499	126.057	282.481	1
ROCK1	0.000135062	5.86876	5.86876	4.60907	4.60907	0.000135062	2.39445	2.39445	BCC up vs Healthy	1.57659	3.63656	17.8332	15.7171	35.2537	1
GALNT15	0.000136442	1.0172	1.0172	-2.57014	-2.57014	0.000136442	12.0198	12.0198	BCC up vs Healthy	3.65307	39.5493	17.8051	127.465	286.355	1
EDN1	0.00013708	2.69529	2.69529	-0.0673305	-0.0673305	0.00013708	6.78628	6.78628	BCC up vs Healthy	2.71119	16.9865	17.7923	75.5939	169.947	1
CREB5	0.000138377	3.96693	3.96693	1.88166	1.88166	0.000138377	4.24353	4.24353	BCC up vs Healthy	2.12195	8.48632	17.7664	43.0692	96.968	1
RP11-73E6.2	0.000140892	-6.4087	-6.4087	-3.20354	-3.20354	0.000140892	0.108431	-9.22247	BCC down vs Healthy	-26.7998	-3.17367	17.7168	101.752	229.729	1
GTF2I	0.00014389	6.45287	6.45287	5.42508	5.42508	0.00014389	2.0389	2.0389	BCC up vs Healthy	1.44741	2.87211	17.6589	10.463	23.7002	1
JUN	0.000144936	4.71026	4.71026	3.15982	3.15982	0.000144936	2.92905	2.92905	BCC up vs Healthy	1.74634	4.91277	17.639	23.8095	53.9928	1
TBX1	0.00015032	2.46761	2.46761	-1.401	-1.401	0.00015032	14.6073	14.6073	BCC up vs Healthy	4.00458	53.2821	17.539	148.237	338.073	1
RAC3	0.000150608	-1.88313	-1.88313	-5.53222	-5.53222	0.000150608	12.5454	12.5454	BCC up vs Healthy	3.70072	42.529	17.5338	131.89	300.883	1
TMEM170A	0.000152229	2.84134	2.84134	1.5504	1.5504	0.000152229	2.44687	2.44687	BCC up vs Healthy	1.58813	3.76997	17.5044	16.5065	37.7197	1
RP3-512B11.3	0.000152671	-1.31867	-1.31867	-5.2515	-5.2515	0.000152671	15.2721	15.2721	BCC up vs Healthy	4.09133	57.0073	17.4965	153.198	350.237	1
C1QA	0.000152749	-0.0922657	-0.0922657	-4.64903	-4.64903	0.000152749	23.5355	23.5355	BCC up vs Healthy	5.11576	108.277	17.4951	205.664	470.22	1
ELK3	0.000153017	3.57329	3.57329	2.00899	2.00899	0.000153017	2.95735	2.95735	BCC up vs Healthy	1.75119	4.99428	17.4903	24.2374	55.4306	1
COA3	0.000155191	1.46972	1.46972	-2.45881	-2.45881	0.000155191	15.2266	15.2266	BCC up vs Healthy	4.07815	56.8519	17.4517	152.863	350.369	1
RP11-384C21.9	0.000155376	-4.96314	-4.96314	-1.35418	-1.35418	0.000155376	0.0819585	-12.2013	BCC down vs Healthy	-40.9313	-3.63711	17.4484	129.006	295.742	1
TGFB2	0.000158119	1.8677	1.8677	-1.5136	-1.5136	0.000158119	10.4201	10.4201	BCC up vs Healthy	3.34739	32.437	17.4006	113.243	260.32	1
STMN1	0.000163826	4.14674	4.14674	2.0382	2.0382	0.000163826	4.31253	4.31253	BCC up vs Healthy	2.12002	8.77252	17.3038	44.0358	101.795	1
GLI2	0.000164638	1.75277	1.75277	-1.89145	-1.89145	0.000164638	12.5032	12.5032	BCC up vs Healthy	3.66279	42.6803	17.2903	131.539	304.307	1
UBAC2	0.00016886	2.25045	2.25045	-0.898431	-0.898431	0.00016886	8.8697	8.8697	BCC up vs Healthy	3.06376	25.6781	17.2213	98.2105	228.114	1
SOX18	0.000172659	-0.232728	-0.232728	-4.67853	-4.67853	0.000172659	21.7932	21.7932	BCC up vs Healthy	4.84595	98.0083	17.1607	195.769	456.319	1
IFT88	0.000178153	3.2024	3.2024	0.506777	0.506777	0.000178153	6.47832	6.47832	BCC up vs Healthy	2.59764	16.1564	17.0756	71.9716	168.595	1
RP11-496I9.1	0.000180577	-0.0777553	-0.0777553	-4.35618	-4.35618	0.000180577	19.4059	19.4059	BCC up vs Healthy	4.5429	82.8966	17.0389	181.306	425.628	1
RN7SL776P	0.000186882	-5.35727	-5.35727	-1.73936	-1.73936	0.000186882	0.0814518	-12.2772	BCC down vs Healthy	-42.0541	-3.58418	16.9459	129.646	306.023	1
FSCN1	0.000188569	3.36737	3.36737	0.125113	0.125113	0.000188569	9.46273	9.46273	BCC up vs Healthy	3.13677	28.5463	16.9216	104.121	246.126	1
ATF2	0.000189489	3.01396	3.01396	1.69339	1.69339	0.000189489	2.49764	2.49764	BCC up vs Healthy	1.59272	3.91669	16.9084	17.2728	40.8621	1
SLC7A2	0.000190561	3.02295	3.02295	0.317376	0.317376	0.000190561	6.52317	6.52317	BCC up vs Healthy	2.59397	16.4041	16.8931	72.5041	171.677	1
LMAN1	0.000192221	5.03059	5.03059	3.83751	3.83751	0.000192221	2.28641	2.28641	BCC up vs Healthy	1.52203	3.43466	16.8697	14.0989	33.4301	1
RBP1	0.000192346	2.0352	2.0352	-1.64071	-1.64071	0.000192346	12.7808	12.7808	BCC up vs Healthy	3.64773	44.781	16.8679	133.836	317.374	1
TMEM217	0.000194568	-4.94121	-4.94121	-1.27763	-1.27763	0.000194568	0.0789136	-12.6721	BCC down vs Healthy	-44.2647	-3.62776	16.8369	132.94	315.831	1
LRIG3	0.000195499	3.71538	3.71538	0.982342	0.982342	0.000195499	6.64854	6.64854	BCC up vs Healthy	2.61418	16.9089	16.824	73.9835	175.9	1
PELI2	0.000195846	2.59045	2.59045	-0.129193	-0.129193	0.000195846	6.58712	6.58712	BCC up vs Healthy	2.60156	16.6785	16.8192	73.2604	174.23	1
TRIL	0.000196512	-1.47166	-1.47166	-5.11638	-5.11638	0.000196512	12.5074	12.5074	BCC up vs Healthy	3.60018	43.4522	16.81	131.574	313.085	1
ARPC1B	0.000196941	3.57639	3.57639	1.20547	1.20547	0.000196941	5.17269	5.17269	BCC up vs Healthy	2.30055	11.6306	16.8041	55.677	132.532	1
CAV1	0.000198631	4.84557	4.84557	3.08797	3.08797	0.000198631	3.38136	3.38136	BCC up vs Healthy	1.85376	6.16777	16.7811	30.5974	72.9332	1
GPX8	0.000198732	1.34069	1.34069	-2.11385	-2.11385	0.000198732	10.9627	10.9627	BCC up vs Healthy	3.36382	35.7277	16.7797	118.202	281.773	1
INPP4A	0.000198988	2.08515	2.08515	-0.659851	-0.659851	0.000198988	6.70389	6.70389	BCC up vs Healthy	2.6217	17.1424	16.7762	74.6325	177.948	1
ADAM23	0.000205242	0.29334	0.29334	-3.55789	-3.55789	0.000205242	14.4323	14.4323	BCC up vs Healthy	3.85339	54.0539	16.6928	146.907	352.025	1
PNMA1	0.000211783	-1.52492	-1.52492	-5.49223	-5.49223	0.000211783	15.6415	15.6415	BCC up vs Healthy	3.99946	61.1727	16.6083	155.897	375.466	1
MGAT5	0.00021304	3.6424	3.6424	1.37318	1.37318	0.00021304	4.82063	4.82063	BCC up vs Healthy	2.20887	10.5205	16.5924	51.0033	122.956	1
MYH9	0.000220842	6.57728	6.57728	5.4722	5.4722	0.000220842	2.15111	2.15111	BCC up vs Healthy	1.46934	3.1492	16.4958	12.0957	29.3304	1
IRX1	0.000222464	-1.09477	-1.09477	-5.27558	-5.27558	0.000222464	18.1363	18.1363	BCC up vs Healthy	4.2845	76.7712	16.4762	173.127	420.309	1
UST	0.000222984	0.647817	0.647817	-3.07984	-3.07984	0.000222984	13.2476	13.2476	BCC up vs Healthy	3.6585	47.9701	16.4699	137.631	334.26	1
