# Supplementary material for: Interaction of Arsenic Exposure and Transcriptomic Profile in Basal Cell Carcinoma
Source: Cancers (Basel). 2022 Nov 15;14(22):5598. doi: 10.3390/cancers14225598 (PMC9688807; doi:10.3390/cancers14225598)
Supplement: Supplementary file 1 [file cancers-14-05598-s001.zip › Table_S3_Enrichment_p0.05_List_ANOVA1way_CPMlog2_FC2FDR0.05.xlsx]

## Sheet: Table_Enrichment_List_ANOVA1way
function	Enrichment Score	Enrichment p-value	# genes in list	in group	# genes not in list	in group
Basal cell carcinoma	7.0846	0.000837906	4	224	56	32297
Hedgehog signaling pathway	5.28196	0.00508244	3	185	57	32336
Cocaine addiction	4.88702	0.00754385	3	214	57	32307
cAMP signaling pathway	4.47462	0.0113946	6	1021	54	31500
Colorectal cancer	4.38669	0.0124419	4	483	56	32038
cGMP-PKG signaling pathway	4.1838	0.0152405	5	787	55	31734
Thyroid hormone synthesis	3.93279	0.019589	3	307	57	32214
Pathways in cancer	3.90805	0.0200797	10	2600	50	29921
Amphetamine addiction	3.80985	0.0221514	3	322	57	32199
Wnt signaling pathway	3.57187	0.0281032	4	621	56	31900
Relaxin signaling pathway	3.46268	0.0313456	4	643	56	31878
Pathogenic Escherichia coli infection	3.42127	0.0326709	5	963	55	31558
TNF signaling pathway	3.23564	0.039335	4	692	56	31829
Longevity regulating pathway	3.15413	0.0426757	3	418	57	32103
Estrogen signaling pathway	3.11497	0.0443799	4	720	56	31801
Tight junction	3.09823	0.0451292	4	724	56	31797
Fatty acid degradation	3.08369	0.0457899	2	183	58	32338
Leishmaniasis	3.07923	0.0459945	3	431	57	32090
Salmonella infection	3.01797	0.0489003	3	442	57	32079
Thermogenesis	3.00079	0.0497476	5	1083	55	31438
