# Supplementary material for: Interaction of Arsenic Exposure and Transcriptomic Profile in Basal Cell Carcinoma
Source: Cancers (Basel). 2022 Nov 15;14(22):5598. doi: 10.3390/cancers14225598 (PMC9688807; doi:10.3390/cancers14225598)
Supplement: Supplementary file 1 [file cancers-14-05598-s001.zip › Table_S4_GenesetANOVA_5way_KEGG_3_65_CPMlog2_BCC_adj_sex_age38_BMI_UACRbaseline.xlsx]

## Sheet: Table_GenesetANOVA_5way_KEGG_3_
# of genes	GO ID	GO Description	p-value(BCC vs. Healthy)	Fold-Change(BCC vs. Healthy)	Fold-Change(BCC vs. Healthy) (Description)	Fold Change(BCC vs. Healthy) 95% lower limit	Fold Change(BCC vs. Healthy) 95% upper limit
51	kegg_pathway_170	Antigen processing and presentation	5.68921e-27	2.19295	BCC up vs Healthy	1.90416	2.52553
41	kegg_pathway_192	Hedgehog signaling pathway	2.0611e-25	2.33612	BCC up vs Healthy	1.9964	2.73365
57	kegg_pathway_88	Hematopoietic cell lineage	3.93151e-23	2.18669	BCC up vs Healthy	1.87601	2.54882
55	kegg_pathway_292	Central carbon metabolism in cancer	4.47351e-23	1.99896	BCC up vs Healthy	1.74514	2.2897
55	kegg_pathway_286	Leishmaniasis	4.70055e-23	2.24671	BCC up vs Healthy	1.91686	2.63332
63	kegg_pathway_240	Rheumatoid arthritis	8.05827e-23	2.11094	BCC up vs Healthy	1.82132	2.44662
57	kegg_pathway_183	Pertussis	8.3218e-23	2.19506	BCC up vs Healthy	1.87951	2.56357
48	kegg_pathway_296	Basal cell carcinoma	1.31947e-21	2.25981	BCC up vs Healthy	1.91513	2.66653
63	kegg_pathway_251	Bacterial invasion of epithelial cells	2.07928e-21	1.70897	BCC up vs Healthy	1.53153	1.90697
45	kegg_pathway_238	Viral myocarditis	2.22435e-21	2.12789	BCC up vs Healthy	1.82406	2.48233
59	kegg_pathway_51	Systemic lupus erythematosus	2.49807e-21	2.18147	BCC up vs Healthy	1.85931	2.55946
52	kegg_pathway_262	Staphylococcus aureus infection	1.1232e-20	2.349	BCC up vs Healthy	1.96644	2.806
56	kegg_pathway_154	Melanoma	1.57573e-20	1.92814	BCC up vs Healthy	1.68077	2.21192
42	kegg_pathway_155	Pyrimidine metabolism	1.86085e-20	2.43115	BCC up vs Healthy	2.01936	2.92692
59	kegg_pathway_239	Mitophagy - animal	2.56766e-20	1.82257	BCC up vs Healthy	1.6063	2.06794
49	kegg_pathway_131	Glycolysis / Gluconeogenesis	4.32999e-20	2.11362	BCC up vs Healthy	1.80437	2.47589
56	kegg_pathway_37	Protein digestion and absorption	7.05379e-20	2.01891	BCC up vs Healthy	1.73845	2.34463
52	kegg_pathway_205	Longevity regulating pathway - multiple species	8.07623e-20	1.91245	BCC up vs Healthy	1.66565	2.19581
43	kegg_pathway_138	Vibrio cholerae infection	9.65096e-19	1.97178	BCC up vs Healthy	1.6989	2.28849
59	kegg_pathway_335	Arrhythmogenic right ventricular cardiomyopathy (ARVC)	1.83944e-18	1.87385	BCC up vs Healthy	1.63012	2.15401
56	kegg_pathway_26	Acute myeloid leukemia	3.25547e-18	1.81502	BCC up vs Healthy	1.58866	2.07363
59	kegg_pathway_96	Salmonella infection	6.45358e-18	1.73526	BCC up vs Healthy	1.53237	1.96502
60	kegg_pathway_191	Platinum drug resistance	9.40178e-18	1.77775	BCC up vs Healthy	1.56028	2.02552
57	kegg_pathway_229	Shigellosis	1.18568e-17	1.71478	BCC up vs Healthy	1.51686	1.93853
49	kegg_pathway_252	Complement and coagulation cascades	3.22412e-17	2.248	BCC up vs Healthy	1.86538	2.70908
55	kegg_pathway_68	Drug metabolism - other enzymes	6.6196e-17	2.04716	BCC up vs Healthy	1.73254	2.41892
55	kegg_pathway_73	Biosynthesis of amino acids	7.41129e-17	1.95784	BCC up vs Healthy	1.67382	2.29005
63	kegg_pathway_299	Renal cell carcinoma	1.00745e-16	1.6364	BCC up vs Healthy	1.45789	1.83677
34	kegg_pathway_288	Amino sugar and nucleotide sugar metabolism	1.09585e-16	2.26293	BCC up vs Healthy	1.86998	2.73846
52	kegg_pathway_174	Viral protein interaction with cytokine and cytokine receptor	3.86019e-16	2.04191	BCC up vs Healthy	1.72171	2.42167
64	kegg_pathway_217	Cardiac muscle contraction	7.61512e-16	1.76414	BCC up vs Healthy	1.53793	2.02364
63	kegg_pathway_91	Inositol phosphate metabolism	1.00555e-15	1.75145	BCC up vs Healthy	1.52866	2.00672
59	kegg_pathway_222	Peroxisome	1.62909e-15	1.79944	BCC up vs Healthy	1.55868	2.07739
48	kegg_pathway_295	Legionellosis	1.87015e-15	1.88429	BCC up vs Healthy	1.6137	2.20025
44	kegg_pathway_322	Proteasome	2.42255e-15	1.7312	BCC up vs Healthy	1.51296	1.98092
40	kegg_pathway_256	Valine, leucine and isoleucine degradation	2.55351e-15	1.98669	BCC up vs Healthy	1.67854	2.35142
53	kegg_pathway_83	Endometrial cancer	4.393e-15	1.70966	BCC up vs Healthy	1.49656	1.95311
31	kegg_pathway_302	Various types of N-glycan biosynthesis	4.91877e-15	2.1715	BCC up vs Healthy	1.79229	2.63094
34	kegg_pathway_277	Thyroid cancer	9.69636e-15	1.98177	BCC up vs Healthy	1.66963	2.35225
28	kegg_pathway_129	Prion diseases	1.24362e-14	2.48708	BCC up vs Healthy	1.97853	3.12635
59	kegg_pathway_121	Non-small cell lung cancer	1.28294e-14	1.66485	BCC up vs Healthy	1.46354	1.89385
51	kegg_pathway_336	Thyroid hormone synthesis	1.4143e-14	1.80813	BCC up vs Healthy	1.55649	2.10045
43	kegg_pathway_45	Glutathione metabolism	1.49257e-14	2.06619	BCC up vs Healthy	1.7197	2.48248
54	kegg_pathway_204	Fc epsilon RI signaling pathway	3.11757e-14	1.72705	BCC up vs Healthy	1.50116	1.98694
44	kegg_pathway_33	Regulation of lipolysis in adipocytes	3.71223e-14	2.00742	BCC up vs Healthy	1.6783	2.40108
62	kegg_pathway_46	B cell receptor signaling pathway	4.65297e-14	1.65904	BCC up vs Healthy	1.45551	1.89102
59	kegg_pathway_101	Adipocytokine signaling pathway	7.15604e-14	1.73571	BCC up vs Healthy	1.50351	2.00376
27	kegg_pathway_325	Type I diabetes mellitus	1.14397e-13	2.24276	BCC up vs Healthy	1.81652	2.76902
33	kegg_pathway_225	Malaria	1.38324e-13	2.32078	BCC up vs Healthy	1.86071	2.8946
43	kegg_pathway_29	Notch signaling pathway	1.71538e-13	1.70267	BCC up vs Healthy	1.47944	1.95957
41	kegg_pathway_9	N-Glycan biosynthesis	1.88194e-13	1.92592	BCC up vs Healthy	1.61948	2.29034
36	kegg_pathway_30	Mineral absorption	5.09087e-13	1.97403	BCC up vs Healthy	1.64386	2.3705
51	kegg_pathway_60	Lysine degradation	7.9403e-13	1.61349	BCC up vs Healthy	1.41655	1.8378
41	kegg_pathway_148	Inflammatory bowel disease (IBD)	8.0968e-13	1.87203	BCC up vs Healthy	1.57867	2.2199
27	kegg_pathway_13	Citrate cycle (TCA cycle)	1.24061e-12	2.12669	BCC up vs Healthy	1.73064	2.61338
43	kegg_pathway_104	Glycerolipid metabolism	3.63205e-12	1.82933	BCC up vs Healthy	1.54454	2.16663
24	kegg_pathway_63	Pentose phosphate pathway	4.52928e-12	2.37279	BCC up vs Healthy	1.86278	3.02243
53	kegg_pathway_333	Prolactin signaling pathway	4.57841e-12	1.647	BCC up vs Healthy	1.43091	1.89571
31	kegg_pathway_213	Homologous recombination	6.78659e-12	1.88021	BCC up vs Healthy	1.57237	2.24831
26	kegg_pathway_87	Apoptosis - multiple species	1.43926e-11	2.12263	BCC up vs Healthy	1.70982	2.63511
42	kegg_pathway_235	Cytosolic DNA-sensing pathway	2.20448e-11	1.77666	BCC up vs Healthy	1.50291	2.10027
26	kegg_pathway_76	Primary immunodeficiency	2.24351e-11	2.32265	BCC up vs Healthy	1.81879	2.96609
46	kegg_pathway_214	VEGF signaling pathway	2.38468e-11	1.67962	BCC up vs Healthy	1.44375	1.95401
58	kegg_pathway_120	Epithelial cell signaling in Helicobacter pylori infection	2.69868e-11	1.59841	BCC up vs Healthy	1.39322	1.83382
40	kegg_pathway_334	Arginine and proline metabolism	4.81296e-11	1.86835	BCC up vs Healthy	1.55255	2.24838
36	kegg_pathway_171	Bladder cancer	5.96972e-11	1.78651	BCC up vs Healthy	1.50326	2.12313
32	kegg_pathway_175	Type II diabetes mellitus	6.14863e-11	1.9612	BCC up vs Healthy	1.60513	2.39626
23	kegg_pathway_196	Protein export	7.10737e-11	2.01914	BCC up vs Healthy	1.63814	2.48874
39	kegg_pathway_93	Basal transcription factors	8.77856e-11	1.7228	BCC up vs Healthy	1.46313	2.02855
49	kegg_pathway_118	Renin secretion	1.77179e-10	1.67497	BCC up vs Healthy	1.43056	1.96114
21	kegg_pathway_58	Graft-versus-host disease	2.07315e-10	2.23207	BCC up vs Healthy	1.74712	2.85162
27	kegg_pathway_305	Fructose and mannose metabolism	2.47063e-10	2.04075	BCC up vs Healthy	1.63922	2.54062
46	kegg_pathway_261	RIG-I-like receptor signaling pathway	3.70381e-10	1.66562	BCC up vs Healthy	1.421	1.95235
56	kegg_pathway_195	PPAR signaling pathway	6.6896e-10	1.64332	BCC up vs Healthy	1.40439	1.9229
36	kegg_pathway_181	Vasopressin-regulated water reabsorption	7.50601e-10	1.59154	BCC up vs Healthy	1.3738	1.84379
50	kegg_pathway_301	Fatty acid metabolism	9.9678e-10	1.62644	BCC up vs Healthy	1.39237	1.89987
30	kegg_pathway_6	Pyruvate metabolism	1.04837e-09	1.85778	BCC up vs Healthy	1.52468	2.26364
33	kegg_pathway_125	Cholesterol metabolism	1.11211e-09	1.84735	BCC up vs Healthy	1.5182	2.24786
51	kegg_pathway_98	Synaptic vesicle cycle	1.20392e-09	1.60861	BCC up vs Healthy	1.38089	1.87389
17	kegg_pathway_266	Galactose metabolism	1.37009e-09	2.35889	BCC up vs Healthy	1.79297	3.10342
21	kegg_pathway_5	Autoimmune thyroid disease	1.39315e-09	2.19442	BCC up vs Healthy	1.70576	2.82306
25	kegg_pathway_237	Glyoxylate and dicarboxylate metabolism	1.42597e-09	2.00481	BCC up vs Healthy	1.60339	2.50672
54	kegg_pathway_159	Gastric acid secretion	1.96503e-09	1.61141	BCC up vs Healthy	1.37966	1.88207
40	kegg_pathway_44	Fanconi anemia pathway	2.30247e-09	1.72615	BCC up vs Healthy	1.4444	2.06287
30	kegg_pathway_145	RNA polymerase	2.48081e-09	1.84293	BCC up vs Healthy	1.50939	2.25018
22	kegg_pathway_231	Fatty acid elongation	3.86864e-09	2.07378	BCC up vs Healthy	1.63026	2.63796
21	kegg_pathway_319	Allograft rejection	6.73254e-09	2.06335	BCC up vs Healthy	1.61864	2.63026
16	kegg_pathway_267	Renin-angiotensin system	7.61052e-09	2.44	BCC up vs Healthy	1.80904	3.29104
37	kegg_pathway_123	Ferroptosis	9.76702e-09	1.68773	BCC up vs Healthy	1.41251	2.01658
25	kegg_pathway_110	Intestinal immune network for IgA production	1.0209e-08	2.05958	BCC up vs Healthy	1.61124	2.63268
45	kegg_pathway_85	Amphetamine addiction	1.53766e-08	1.61719	BCC up vs Healthy	1.36998	1.90902
29	kegg_pathway_287	Porphyrin and chlorophyll metabolism	1.73491e-08	2.00936	BCC up vs Healthy	1.5787	2.55751
34	kegg_pathway_48	Fatty acid degradation	2.36355e-08	1.73704	BCC up vs Healthy	1.43231	2.1066
14	kegg_pathway_24	Glycosaminoglycan biosynthesis - chondroitin sulfate / dermatan sulfate	2.57789e-08	2.55537	BCC up vs Healthy	1.8439	3.54135
14	kegg_pathway_1	Asthma	3.13314e-08	2.50377	BCC up vs Healthy	1.81586	3.45229
52	kegg_pathway_328	Long-term depression	3.28357e-08	1.50565	BCC up vs Healthy	1.30281	1.74006
30	kegg_pathway_304	Autophagy - other	3.57327e-08	1.73737	BCC up vs Healthy	1.42901	2.11228
55	kegg_pathway_218	Salivary secretion	4.28513e-08	1.52575	BCC up vs Healthy	1.3123	1.77392
30	kegg_pathway_108	DNA replication	5.17627e-08	1.79331	BCC up vs Healthy	1.4549	2.21043
53	kegg_pathway_11	Pancreatic secretion	5.40984e-08	1.52266	BCC up vs Healthy	1.30911	1.77104
25	kegg_pathway_49	Antifolate resistance	5.46152e-08	1.85838	BCC up vs Healthy	1.48834	2.32042
37	kegg_pathway_242	Arachidonic acid metabolism	8.05657e-08	1.76445	BCC up vs Healthy	1.43517	2.16928
58	kegg_pathway_280	Aminoacyl-tRNA biosynthesis	8.17613e-08	1.37419	BCC up vs Healthy	1.22385	1.54298
10	kegg_pathway_284	Sulfur metabolism	8.24196e-08	2.78313	BCC up vs Healthy	1.92546	4.02283
20	kegg_pathway_169	Butanoate metabolism	8.52557e-08	2.03801	BCC up vs Healthy	1.57366	2.63938
35	kegg_pathway_23	Cysteine and methionine metabolism	8.78591e-08	1.69204	BCC up vs Healthy	1.39669	2.04986
29	kegg_pathway_232	Ovarian steroidogenesis	8.86905e-08	1.80291	BCC up vs Healthy	1.45433	2.23504
26	kegg_pathway_198	SNARE interactions in vesicular transport	2.03565e-07	1.64155	BCC up vs Healthy	1.36302	1.97699
31	kegg_pathway_160	Ether lipid metabolism	2.65181e-07	1.68678	BCC up vs Healthy	1.38349	2.05655
28	kegg_pathway_230	Aldosterone-regulated sodium reabsorption	2.79895e-07	1.60734	BCC up vs Healthy	1.3423	1.92471
41	kegg_pathway_315	Nucleotide excision repair	4.98489e-07	1.50629	BCC up vs Healthy	1.28459	1.76626
27	kegg_pathway_243	Alanine, aspartate and glutamate metabolism	7.25413e-07	1.72569	BCC up vs Healthy	1.39207	2.13926
27	kegg_pathway_279	Nicotinate and nicotinamide metabolism	9.50325e-07	1.76276	BCC up vs Healthy	1.4067	2.20895
28	kegg_pathway_215	Cocaine addiction	1.17525e-06	1.71215	BCC up vs Healthy	1.37963	2.12483
53	kegg_pathway_190	Long-term potentiation	1.34775e-06	1.43654	BCC up vs Healthy	1.24067	1.66333
29	kegg_pathway_78	Propanoate metabolism	1.40322e-06	1.6274	BCC up vs Healthy	1.33637	1.98181
41	kegg_pathway_92	Drug metabolism - cytochrome P450	2.1594e-06	1.63935	BCC up vs Healthy	1.33695	2.01016
47	kegg_pathway_165	Metabolism of xenobiotics by cytochrome P450	3.49545e-06	1.58759	BCC up vs Healthy	1.30656	1.92907
23	kegg_pathway_178	beta-Alanine metabolism	4.55189e-06	1.74066	BCC up vs Healthy	1.37491	2.2037
49	kegg_pathway_146	Insulin secretion	4.81945e-06	1.41632	BCC up vs Healthy	1.22041	1.64369
13	kegg_pathway_162	Proximal tubule bicarbonate reclamation	5.70221e-06	2.17119	BCC up vs Healthy	1.55741	3.02685
36	kegg_pathway_47	Bile secretion	6.26839e-06	1.61824	BCC up vs Healthy	1.314	1.99292
48	kegg_pathway_77	Chemical carcinogenesis	7.25447e-06	1.52967	BCC up vs Healthy	1.27091	1.84111
16	kegg_pathway_3	Mannose type O-glycan biosynthesis	1.12412e-05	2.01794	BCC up vs Healthy	1.47789	2.75533
23	kegg_pathway_133	Tyrosine metabolism	1.1637e-05	1.77745	BCC up vs Healthy	1.37589	2.2962
12	kegg_pathway_176	Glycosaminoglycan biosynthesis - keratan sulfate	1.17008e-05	2.28202	BCC up vs Healthy	1.58255	3.29066
59	kegg_pathway_258	GABAergic synapse	1.36299e-05	1.41219	BCC up vs Healthy	1.20909	1.64941
18	kegg_pathway_86	Collecting duct acid secretion	1.58156e-05	1.71947	BCC up vs Healthy	1.34606	2.19648
19	kegg_pathway_224	Starch and sucrose metabolism	1.8584e-05	1.73519	BCC up vs Healthy	1.34986	2.23053
27	kegg_pathway_134	Tryptophan metabolism	2.19428e-05	1.61872	BCC up vs Healthy	1.29684	2.02049
14	kegg_pathway_209	Other glycan degradation	2.59991e-05	1.92236	BCC up vs Healthy	1.42028	2.60192
11	kegg_pathway_177	Glycosaminoglycan biosynthesis - heparan sulfate / heparin	2.83727e-05	2.05368	BCC up vs Healthy	1.47004	2.86905
27	kegg_pathway_257	Base excision repair	3.13242e-05	1.56846	BCC up vs Healthy	1.26981	1.93735
36	kegg_pathway_115	Sphingolipid metabolism	3.19481e-05	1.47997	BCC up vs Healthy	1.23085	1.77951
24	kegg_pathway_173	African trypanosomiasis	3.84622e-05	1.66857	BCC up vs Healthy	1.30869	2.12741
39	kegg_pathway_56	Endocrine and other factor-regulated calcium reabsorption	4.24736e-05	1.38241	BCC up vs Healthy	1.18423	1.61374
19	kegg_pathway_194	Terpenoid backbone biosynthesis	4.69624e-05	1.64873	BCC up vs Healthy	1.29722	2.09549
35	kegg_pathway_126	Steroid hormone biosynthesis	4.94819e-05	1.58207	BCC up vs Healthy	1.26828	1.97349
27	kegg_pathway_75	Circadian rhythm	5.11008e-05	1.46301	BCC up vs Healthy	1.21763	1.75783
25	kegg_pathway_62	Glycine, serine and threonine metabolism	5.39028e-05	1.69906	BCC up vs Healthy	1.31465	2.19585
16	kegg_pathway_34	Folate biosynthesis	5.92952e-05	1.92108	BCC up vs Healthy	1.39895	2.63807
21	kegg_pathway_18	Pentose and glucuronate interconversions	6.32518e-05	1.79638	BCC up vs Healthy	1.34958	2.3911
23	kegg_pathway_185	Biosynthesis of unsaturated fatty acids	9.02416e-05	1.53554	BCC up vs Healthy	1.23968	1.902
11	kegg_pathway_246	Non-homologous end-joining	9.1188e-05	1.88048	BCC up vs Healthy	1.37332	2.57493
25	kegg_pathway_221	Carbohydrate digestion and absorption	9.48959e-05	1.49748	BCC up vs Healthy	1.22335	1.83302
17	kegg_pathway_156	Other types of O-glycan biosynthesis	9.53133e-05	1.69985	BCC up vs Healthy	1.30364	2.21646
15	kegg_pathway_135	One carbon pool by folate	0.000111902	1.63818	BCC up vs Healthy	1.27674	2.10194
14	kegg_pathway_144	Arginine biosynthesis	0.000156059	1.73064	BCC up vs Healthy	1.30407	2.29674
61	kegg_pathway_331	Morphine addiction	0.000159146	1.36645	BCC up vs Healthy	1.16223	1.60655
43	kegg_pathway_141	Cortisol synthesis and secretion	0.000216557	1.37991	BCC up vs Healthy	1.16372	1.63625
9	kegg_pathway_38	Taurine and hypotaurine metabolism	0.000232245	2.22252	BCC up vs Healthy	1.45681	3.39067
12	kegg_pathway_117	Glycosphingolipid biosynthesis - globo and isoglobo series	0.000256084	1.98165	BCC up vs Healthy	1.37587	2.85416
6	kegg_pathway_206	Sulfur relay system	0.000343198	2.45485	BCC up vs Healthy	1.50837	3.99522
20	kegg_pathway_132	Mismatch repair	0.000350457	1.572	BCC up vs Healthy	1.22755	2.01311
7	kegg_pathway_19	Riboflavin metabolism	0.000385795	2.40122	BCC up vs Healthy	1.48596	3.88024
38	kegg_pathway_127	Amyotrophic lateral sclerosis (ALS)	0.000513304	1.38169	BCC up vs Healthy	1.15157	1.65778
38	kegg_pathway_273	Retinol metabolism	0.000579565	1.45833	BCC up vs Healthy	1.17664	1.80745
24	kegg_pathway_61	Hippo signaling pathway - multiple species	0.000653178	1.45518	BCC up vs Healthy	1.17334	1.80473
8	kegg_pathway_220	Synthesis and degradation of ketone bodies	0.000840581	2.07201	BCC up vs Healthy	1.35435	3.16996
21	kegg_pathway_116	Glycosphingolipid biosynthesis - lacto and neolacto series	0.00104964	1.60989	BCC up vs Healthy	1.21159	2.13912
11	kegg_pathway_278	Pantothenate and CoA biosynthesis	0.00125588	1.78016	BCC up vs Healthy	1.25559	2.52388
19	kegg_pathway_163	Fat digestion and absorption	0.00170105	1.53595	BCC up vs Healthy	1.17542	2.00706
13	kegg_pathway_152	Glycosaminoglycan degradation	0.00186746	1.633	BCC up vs Healthy	1.19992	2.22238
3	kegg_pathway_151	D-Glutamine and D-glutamate metabolism	0.00220757	2.30698	BCC up vs Healthy	1.35929	3.9154
29	kegg_pathway_179	ABC transporters	0.00234434	1.37265	BCC up vs Healthy	1.11957	1.68293
17	kegg_pathway_36	Mucin type O-glycan biosynthesis	0.0032059	1.57991	BCC up vs Healthy	1.1662	2.14039
49	kegg_pathway_227	Olfactory transduction	0.00339909	1.27208	BCC up vs Healthy	1.08298	1.49419
11	kegg_pathway_69	Phenylalanine metabolism	0.00481809	1.75331	BCC up vs Healthy	1.18768	2.58833
12	kegg_pathway_149	Phototransduction	0.0055695	1.53448	BCC up vs Healthy	1.13433	2.07579
14	kegg_pathway_210	Vitamin digestion and absorption	0.00667979	1.6281	BCC up vs Healthy	1.1454	2.31422
14	kegg_pathway_97	2-Oxocarboxylic acid metabolism	0.00839291	1.4693	BCC up vs Healthy	1.10413	1.95525
16	kegg_pathway_17	Ascorbate and aldarate metabolism	0.00884981	1.52809	BCC up vs Healthy	1.11285	2.09828
17	kegg_pathway_57	Nicotine addiction	0.0132876	-1.54166	BCC down vs Healthy	-2.17107	-1.09471
9	kegg_pathway_119	Ubiquinone and other terpenoid-quinone biosynthesis	0.0136867	1.62331	BCC up vs Healthy	1.10507	2.38458
14	kegg_pathway_172	alpha-Linolenic acid metabolism	0.0142116	1.44103	BCC up vs Healthy	1.07635	1.92926
21	kegg_pathway_327	Glycosylphosphatidylinositol (GPI)-anchor biosynthesis	0.0186881	1.35962	BCC up vs Healthy	1.05264	1.75612
10	kegg_pathway_323	Nitrogen metabolism	0.0268196	1.53024	BCC up vs Healthy	1.05031	2.22948
13	kegg_pathway_112	Linoleic acid metabolism	0.0335997	1.43359	BCC up vs Healthy	1.02845	1.99834
45	kegg_pathway_236	GnRH secretion	0.0360399	1.18966	BCC up vs Healthy	1.01138	1.39936
3	kegg_pathway_107	Phenylalanine, tyrosine and tryptophan biosynthesis	0.0416149	1.89036	BCC up vs Healthy	1.0249	3.48666
9	kegg_pathway_111	Thiamine metabolism	0.0481024	1.4502	BCC up vs Healthy	1.00312	2.09652
14	kegg_pathway_64	Histidine metabolism	0.0566216	1.36545	BCC up vs Healthy	-1.00885	1.88095
12	kegg_pathway_164	Selenocompound metabolism	0.0807748	1.32529	BCC up vs Healthy	-1.03521	1.81823
9	kegg_pathway_313	Glycosphingolipid biosynthesis - ganglio series	0.0811884	1.38086	BCC up vs Healthy	-1.04102	1.985
15	kegg_pathway_70	Steroid biosynthesis	0.0863972	1.2844	BCC up vs Healthy	-1.03656	1.71
10	kegg_pathway_67	Primary bile acid biosynthesis	0.130997	1.34078	BCC up vs Healthy	-1.09167	1.96247
24	kegg_pathway_321	Taste transduction	0.24423	1.17182	BCC up vs Healthy	-1.11459	1.53051
14	kegg_pathway_54	Fatty acid biosynthesis	0.454581	1.1188	BCC up vs Healthy	-1.20008	1.50215
5	kegg_pathway_228	Phosphonate and phosphinate metabolism	0.581892	1.1212	BCC up vs Healthy	-1.34263	1.68781
7	kegg_pathway_41	Maturity onset diabetes of the young	0.805586	1.05719	BCC up vs Healthy	-1.4751	1.64863
