# Supplementary material for: Interaction of Arsenic Exposure and Transcriptomic Profile in Basal Cell Carcinoma
Source: Cancers (Basel). 2022 Nov 15;14(22):5598. doi: 10.3390/cancers14225598 (PMC9688807; doi:10.3390/cancers14225598)
Supplement: Supplementary file 1 [file cancers-14-05598-s001.zip › Table_S5_Geneset ANOVA_5way_KEGG_3_65_BCCxUACRbaseline_Interaction.xlsx]

## Sheet: AM_Table_KEGGPathway365_BCCxHea
Comparison of Magnitude of Differential Expression of KEGG Pathway Genesets (BCC vs. Healthy Tissue) in Low Arsenic Exposure Group and High Arsenic Exposure Group
Stratification	Interaction p	Low UACR			High UACR
		Fold Change	(95% CI)	p	Fold Change	(95% CI)	p
Platinum drug resistance	4.1e-19	4.18	(3.34 – 5.23)	1.26e-34	1.2	(1.02 – 1.40)	0.0237
Non-small cell lung cancer	3.86e-18	3.81	(3.05 – 4.77)	5.34e-31	1.14	(-1.02 – 1.33)	0.0961
Renal cell carcinoma	6.85e-18	3.4	(2.78 – 4.15)	3.96e-32	1.16	(1.01 – 1.33)	0.0348
Notch signaling pathway	4.6e-16	3.92	(3.07 – 5.01)	3.67e-27	1.14	(-1.04 – 1.35)	0.127
Central carbon metabolism in cancer	6.97e-16	4.36	(3.45 – 5.51)	5.77e-34	1.35	(1.15 – 1.58)	0.000275
Epithelial cell signaling in Helicobacter pylori infection	1.01e-15	3.65	(2.88 – 4.63)	4.76e-26	1.11	(-1.06 – 1.31)	0.193
Rheumatoid arthritis	1.81e-14	4.95	(3.83 – 6.40)	1.95e-33	1.46	(1.22 – 1.74)	2.74e-05
Salmonella infection	2.38e-14	3.46	(2.78 – 4.29)	1.37e-28	1.24	(1.07 – 1.44)	0.00475
Antigen processing and presentation	7.02e-14	4.72	(3.69 – 6.04)	6.13e-34	1.5	(1.27 – 1.78)	2.61e-06
Bladder cancer	7.16e-14	4.64	(3.44 – 6.25)	2.75e-23	1.16	(-1.06 – 1.42)	0.163
Inositol phosphate metabolism	8.66e-14	3.73	(2.94 – 4.72)	3.21e-27	1.25	(1.06 – 1.47)	0.00721
Vibrio cholerae infection	1.38e-13	4.56	(3.52 – 5.91)	1.9e-29	1.38	(1.16 – 1.65)	0.000394
Endometrial cancer	1.63e-13	3.5	(2.78 – 4.41)	7.16e-26	1.22	(1.04 – 1.43)	0.0155
Legionellosis	1.76e-13	4.4	(3.36 – 5.77)	3.83e-26	1.27	(1.06 – 1.53)	0.0109
Biosynthesis of amino acids	8.72e-13	4.23	(3.23 – 5.53)	3.4e-25	1.28	(1.06 – 1.54)	0.00933
Basal cell carcinoma	1.3e-12	5.41	(4.06 – 7.20)	7.52e-30	1.53	(1.25 – 1.86)	2.72e-05
Bacterial invasion of epithelial cells	1.68e-12	3.02	(2.49 – 3.66)	4.26e-29	1.31	(1.15 – 1.49)	6.66e-05
Acute myeloid leukemia	2.65e-12	3.6	(2.86 – 4.54)	1.14e-26	1.31	(1.12 – 1.54)	0.000791
N-Glycan biosynthesis	3.58e-12	4.66	(3.45 – 6.30)	4.58e-23	1.27	(1.03 – 1.56)	0.0236
Aminoacyl-tRNA biosynthesis	4.11e-12	2.56	(2.09 – 3.14)	3.25e-19	1.06	(-1.08 – 1.22)	0.384
Mitophagy - animal	5.39e-12	3.46	(2.77 – 4.31)	1.03e-27	1.35	(1.16 – 1.57)	0.000114
Glutathione metabolism	7.66e-12	5.21	(3.80 – 7.15)	4.72e-24	1.36	(1.10 – 1.69)	0.00528
Pertussis	8.77e-12	4.72	(3.62 – 6.15)	1.02e-29	1.53	(1.28 – 1.84)	4.25e-06
Long-term depression	1.2e-11	3.1	(2.41 – 3.99)	2.9e-18	1.07	(-1.11 – 1.27)	0.431
Proteasome	1.39e-11	3.38	(2.67 – 4.27)	9.33e-24	1.26	(1.08 – 1.48)	0.00447
RIG-I-like receptor signaling pathway	1.44e-11	3.66	(2.78 – 4.81)	4.5e-20	1.16	(-1.04 – 1.40)	0.127
Hematopoietic cell lineage	2.69e-11	4.69	(3.57 – 6.16)	7.12e-28	1.52	(1.26 – 1.83)	1.48e-05
Staphylococcus aureus infection	3.13e-11	6.27	(4.59 – 8.57)	7.75e-30	1.73	(1.40 – 2.15)	5.91e-07
Lysine degradation	5.16e-11	3	(2.39 – 3.76)	6.52e-21	1.19	(1.02 – 1.39)	0.0301
Melanoma	7.77e-11	3.74	(2.94 – 4.75)	1.44e-26	1.42	(1.21 – 1.68)	2.76e-05
Sphingolipid metabolism	1.05e-10	3.75	(2.73 – 5.14)	4.4e-16	1.06	(-1.18 – 1.31)	0.619
B cell receptor signaling pathway	2.32e-10	3.07	(2.45 – 3.86)	1.1e-21	1.25	(1.07 – 1.47)	0.00462
Shigellosis	3.62e-10	3	(2.42 – 3.72)	3.07e-23	1.3	(1.12 – 1.51)	0.000457
Drug metabolism - other enzymes	6.24e-10	4.23	(3.16 – 5.64)	4.23e-22	1.39	(1.14 – 1.70)	0.0011
Fc epsilon RI signaling pathway	6.27e-10	3.24	(2.54 – 4.13)	1.01e-20	1.27	(1.07 – 1.50)	0.00556
One carbon pool by folate	8.66e-10	4.98	(3.25 – 7.63)	4.41e-13	-1.03	(1.30 – -1.38)	0.84
Malaria	9.75e-10	6.36	(4.35 – 9.28)	4.02e-21	1.51	(1.16 – 1.96)	0.00195
Fanconi anemia pathway	2.03e-09	3.84	(2.83 – 5.21)	1.08e-17	1.24	(1.00 – 1.52)	0.0481
Fatty acid metabolism	2.54e-09	3.22	(2.45 – 4.22)	5.8e-17	1.18	(-1.02 – 1.42)	0.0821
Circadian rhythm	2.74e-09	3.26	(2.37 – 4.48)	6.28e-13	1	(-1.24 – 1.25)	0.974
DNA replication	4.29e-09	4.42	(3.07 – 6.35)	2.38e-15	1.17	(-1.09 – 1.51)	0.21
Leishmaniasis	6.04e-09	4.42	(3.34 – 5.83)	4.3e-25	1.62	(1.34 – 1.96)	7.9e-07
Thyroid cancer	6.06e-09	4.04	(2.99 – 5.44)	1.7e-19	1.37	(1.12 – 1.69)	0.00253
Glycosaminoglycan biosynthesis - chondroitin sulfate / dermatan sulfate	6.21e-09	10.51	(6.09 – 18.14)	1.79e-16	1.45	(-1.01 – 2.11)	0.0539
VEGF signaling pathway	6.34e-09	3.17	(2.44 – 4.13)	1.81e-17	1.23	(1.02 – 1.47)	0.0267
Cytosolic DNA-sensing pathway	6.6e-09	3.63	(2.71 – 4.86)	1.06e-17	1.27	(1.04 – 1.55)	0.0198
Systemic lupus erythematosus	7.96e-09	4.4	(3.35 – 5.76)	2.29e-26	1.67	(1.39 – 2.01)	6.08e-08
Peroxisome	8.45e-09	3.38	(2.63 – 4.36)	1.03e-20	1.37	(1.15 – 1.63)	0.000431
Glycolysis / Gluconeogenesis	8.75e-09	3.98	(3.03 – 5.23)	1.45e-22	1.5	(1.24 – 1.81)	2.63e-05
Pyrimidine metabolism	8.89e-09	5.33	(3.86 – 7.37)	1.68e-23	1.68	(1.34 – 2.10)	5.22e-06
Protein digestion and absorption	1.43e-08	3.79	(2.92 – 4.91)	4.37e-23	1.51	(1.26 – 1.81)	6.28e-06
Endocrine and other factor-regulated calcium reabsorption	1.82e-08	2.7	(2.06 – 3.54)	1.2e-12	1.04	(-1.15 – 1.26)	0.648
Synaptic vesicle cycle	2.21e-08	3.02	(2.32 – 3.93)	2.54e-16	1.22	(1.01 – 1.46)	0.0341
Glycerolipid metabolism	3.32e-08	3.67	(2.74 – 4.93)	9.08e-18	1.34	(1.10 – 1.64)	0.00445
Valine, leucine and isoleucine degradation	4.25e-08	3.97	(2.96 – 5.31)	5.99e-20	1.47	(1.20 – 1.80)	0.000163
Amino sugar and nucleotide sugar metabolism	4.26e-08	4.97	(3.58 – 6.90)	3.29e-21	1.63	(1.30 – 2.04)	2.15e-05
Metabolism of xenobiotics by cytochrome P450	4.47e-08	3.35	(2.39 – 4.70)	2.65e-12	1.07	(-1.18 – 1.35)	0.57
Terpenoid backbone biosynthesis	4.58e-08	4.3	(2.84 – 6.51)	9.9e-12	1.05	(-1.27 – 1.40)	0.74
Renin secretion	6.3e-08	3.14	(2.38 – 4.14)	6.98e-16	1.25	(1.03 – 1.51)	0.0231
Longevity regulating pathway - multiple species	6.38e-08	3.35	(2.63 – 4.25)	2.08e-22	1.49	(1.27 – 1.76)	2.01e-06
Long-term potentiation	7.25e-08	2.57	(1.99 – 3.32)	7.28e-13	1.09	(-1.09 – 1.30)	0.326
Autophagy - other	7.29e-08	3.76	(2.68 – 5.29)	4.21e-14	1.21	(-1.05 – 1.53)	0.114
Cholesterol metabolism	8.33e-08	3.87	(2.77 – 5.40)	3.81e-15	1.27	(1.01 – 1.60)	0.0384
African trypanosomiasis	9.02e-08	4.39	(2.89 – 6.66)	6e-12	1.1	(-1.21 – 1.46)	0.519
Prolactin signaling pathway	9.86e-08	2.77	(2.17 – 3.53)	2.76e-16	1.24	(1.05 – 1.47)	0.01
Fructose and mannose metabolism	1.07e-07	4.89	(3.35 – 7.15)	4.9e-16	1.4	(1.08 – 1.82)	0.0107
Hedgehog signaling pathway	1.4e-07	4.34	(3.30 – 5.71)	4.37e-25	1.78	(1.47 – 2.14)	2.75e-09
Ether lipid metabolism	1.44e-07	3.5	(2.50 – 4.90)	4.04e-13	1.17	(-1.08 – 1.48)	0.179
Adipocytokine signaling pathway	1.49e-07	3.05	(2.38 – 3.92)	3.84e-18	1.35	(1.14 – 1.61)	0.000571
Complement and coagulation cascades	1.57e-07	5.07	(3.63 – 7.09)	5.89e-21	1.71	(1.36 – 2.15)	5.66e-06
Antifolate resistance	1.6e-07	4.46	(3.04 – 6.54)	4.24e-14	1.28	(-1.02 – 1.67)	0.0649
Chemical carcinogenesis	1.63e-07	3.09	(2.24 – 4.26)	8.17e-12	1.09	(-1.15 – 1.36)	0.456
Nucleotide excision repair	2.75e-07	2.75	(2.08 – 3.63)	1.43e-12	1.13	(-1.07 – 1.37)	0.197
Cardiac muscle contraction	2.9e-07	2.93	(2.30 – 3.73)	4.14e-18	1.36	(1.15 – 1.61)	0.000263
Basal transcription factors	3.09e-07	3.2	(2.41 – 4.26)	1.85e-15	1.3	(1.07 – 1.58)	0.00861
Collecting duct acid secretion	3.1e-07	4.61	(3.02 – 7.02)	2.6e-12	1.2	(-1.11 – 1.61)	0.212
PPAR signaling pathway	3.31e-07	3.08	(2.33 – 4.07)	3.85e-15	1.28	(1.05 – 1.55)	0.0126
Glycosaminoglycan biosynthesis - heparan sulfate / heparin	4.48e-07	7.28	(4.13 – 12.81)	1.72e-11	1.22	(-1.21 – 1.80)	0.311
Various types of N-glycan biosynthesis	4.75e-07	4.42	(3.16 – 6.18)	9.17e-18	1.55	(1.23 – 1.96)	0.00018
Pancreatic secretion	4.84e-07	2.5	(1.92 – 3.24)	8.2e-12	1.11	(-1.08 – 1.32)	0.269
Drug metabolism - cytochrome P450	5.1e-07	3.34	(2.35 – 4.75)	2.64e-11	1.11	(-1.14 – 1.42)	0.378
Citrate cycle (TCA cycle)	6.42e-07	4.52	(3.16 – 6.47)	4.62e-16	1.49	(1.17 – 1.91)	0.00153
Inflammatory bowel disease (IBD)	6.55e-07	3.53	(2.62 – 4.77)	3.28e-16	1.4	(1.14 – 1.72)	0.00139
Propanoate metabolism	6.69e-07	3.38	(2.41 – 4.74)	3.03e-12	1.19	(-1.06 – 1.50)	0.147
RNA polymerase	7.57e-07	3.81	(2.69 – 5.40)	9.31e-14	1.31	(1.03 – 1.66)	0.0275
Salivary secretion	7.88e-07	2.46	(1.90 – 3.18)	8.32e-12	1.12	(-1.06 – 1.34)	0.204
ABC transporters	1.06e-06	3.02	(2.13 – 4.28)	8.29e-10	1.05	(-1.22 – 1.33)	0.716
Thyroid hormone synthesis	1.34e-06	3.04	(2.34 – 3.95)	1.54e-16	1.39	(1.16 – 1.66)	0.000372
GABAergic synapse	1.35e-06	2.48	(1.89 – 3.26)	5.41e-11	1.11	(-1.09 – 1.33)	0.292
Galactose metabolism	1.98e-06	6.18	(3.87 – 9.88)	6.82e-14	1.55	(1.12 – 2.14)	0.00776
Protein export	2.02e-06	4.19	(2.91 – 6.03)	2.88e-14	1.43	(1.11 – 1.84)	0.00498
Mineral absorption	2.87e-06	3.59	(2.60 – 4.94)	1.07e-14	1.41	(1.13 – 1.76)	0.00206
Aldosterone-regulated sodium reabsorption	3.47e-06	2.97	(2.17 – 4.07)	1.68e-11	1.2	(-1.03 – 1.49)	0.0936
SNARE interactions in vesicular transport	4.09e-06	3.19	(2.31 – 4.42)	4.2e-12	1.26	(1.01 – 1.58)	0.0416
Viral myocarditis	4.43e-06	3.6	(2.75 – 4.70)	1.9e-20	1.68	(1.40 – 2.02)	3.65e-08
Homologous recombination	4.49e-06	3.53	(2.58 – 4.83)	6.82e-15	1.45	(1.17 – 1.79)	0.000831
Pyruvate metabolism	5.34e-06	3.6	(2.55 – 5.08)	5.81e-13	1.36	(1.07 – 1.72)	0.0111
Fatty acid degradation	6.63e-06	3.29	(2.35 – 4.62)	6.25e-12	1.29	(1.02 – 1.62)	0.034
Ferroptosis	7.16e-06	3.04	(2.23 – 4.15)	3.73e-12	1.28	(1.03 – 1.58)	0.0243
Arginine and proline metabolism	8e-06	3.25	(2.36 – 4.48)	7.21e-13	1.34	(1.08 – 1.67)	0.00861
Viral protein interaction with cytokine and cytokine receptor	8.21e-06	3.76	(2.79 – 5.06)	5.09e-18	1.65	(1.35 – 2.03)	1.51e-06
Vasopressin-regulated water reabsorption	1.16e-05	2.47	(1.91 – 3.19)	9.88e-12	1.22	(1.02 – 1.46)	0.0257
Primary immunodeficiency	1.2e-05	5.2	(3.36 – 8.05)	2.54e-13	1.59	(1.18 – 2.15)	0.00243
Arachidonic acid metabolism	1.4e-05	3.29	(2.31 – 4.67)	4.41e-11	1.28	(1.00 – 1.62)	0.0482
Butanoate metabolism	1.5e-05	4.62	(2.91 – 7.32)	1.4e-10	1.34	(-1.03 – 1.84)	0.073
Cysteine and methionine metabolism	1.6e-05	3.11	(2.23 – 4.36)	4.55e-11	1.27	(1.01 – 1.60)	0.0426
Type I diabetes mellitus	1.96e-05	4.35	(3.01 – 6.29)	1.11e-14	1.64	(1.27 – 2.11)	0.000129
ECM-receptor interaction	1.99e-05	3.13	(2.47 – 3.97)	6.26e-21	1.68	(1.43 – 1.97)	5.06e-10
Pentose phosphate pathway	2.19e-05	5	(3.25 – 7.68)	4.23e-13	1.61	(1.20 – 2.17)	0.00151
Arrhythmogenic right ventricular cardiomyopathy (ARVC)	2.62e-05	2.85	(2.23 – 3.64)	8.72e-17	1.51	(1.27 – 1.78)	1.91e-06
Base excision repair	2.81e-05	3.01	(2.08 – 4.35)	6.31e-09	1.15	(-1.12 – 1.49)	0.268
Mismatch repair	3.61e-05	3.28	(2.15 – 5.01)	4.73e-08	1.11	(-1.21 – 1.48)	0.482
Amphetamine addiction	4.2e-05	2.64	(1.98 – 3.53)	6.01e-11	1.27	(1.04 – 1.55)	0.0192
Steroid biosynthesis	5.41e-05	3.21	(1.96 – 5.26)	4.4e-06	-1.08	(1.31 – -1.51)	0.674
Amyotrophic lateral sclerosis (ALS)	7.46e-05	2.33	(1.70 – 3.20)	1.96e-07	1.07	(-1.16 – 1.33)	0.543
Hippo signaling pathway - multiple species	7.6e-05	2.72	(1.87 – 3.97)	2.1e-07	1.08	(-1.20 – 1.40)	0.545
Carbohydrate digestion and absorption	8.47e-05	2.69	(1.89 – 3.83)	5.07e-08	1.14	(-1.12 – 1.45)	0.301
Retinol metabolism	0.000125	2.67	(1.83 – 3.91)	4.52e-07	1.08	(-1.20 – 1.41)	0.549
Morphine addiction	0.000126	2.16	(1.63 – 2.87)	1.16e-07	1.1	(-1.10 – 1.34)	0.333
Fatty acid elongation	0.000144	4.07	(2.67 – 6.19)	9.93e-11	1.51	(1.13 – 2.02)	0.00524
Biosynthesis of unsaturated fatty acids	0.000154	2.79	(1.92 – 4.05)	9.57e-08	1.16	(-1.12 – 1.50)	0.259
D-Glutamine and D-glutamate metabolism	0.000169	10.48	(4.31 – 25.45)	5.38e-07	1.29	(-1.43 – 2.37)	0.415
Hypertrophic cardiomyopathy (HCM)	0.000171	2.67	(2.11 – 3.37)	2.28e-16	1.55	(1.32 – 1.82)	7.79e-08
Ovarian steroidogenesis	0.000182	3.26	(2.24 – 4.75)	9.69e-10	1.36	(1.05 – 1.77)	0.0188
Glycosaminoglycan degradation	0.000194	3.89	(2.26 – 6.70)	1.18e-06	1.11	(-1.31 – 1.61)	0.588
Tryptophan metabolism	0.000207	3.33	(2.23 – 4.97)	5.87e-09	1.32	(1.00 – 1.74)	0.0475
Ubiquinone and other terpenoid-quinone biosynthesis	0.000216	4.6	(2.36 – 8.94)	8.85e-06	-1.01	(1.57 – -1.59)	0.981
Cocaine addiction	0.000217	3.03	(2.08 – 4.41)	8.69e-09	1.28	(-1.01 – 1.66)	0.0578
Nitrogen metabolism	0.000241	4.19	(2.25 – 7.79)	7.2e-06	1.02	(-1.50 – 1.56)	0.931
Other types of O-glycan biosynthesis	0.000272	3.46	(2.18 – 5.50)	1.91e-07	1.22	(-1.13 – 1.67)	0.227
Glycosylphosphatidylinositol (GPI)-anchor biosynthesis	0.000319	2.77	(1.76 – 4.35)	1.06e-05	1.01	(-1.35 – 1.38)	0.937
Nicotinate and nicotinamide metabolism	0.000327	3.2	(2.16 – 4.76)	9.63e-09	1.33	(1.01 – 1.75)	0.0394
Apoptosis - multiple species	0.000372	3.74	(2.56 – 5.47)	1.35e-11	1.63	(1.25 – 2.11)	0.000266
Glycine, serine and threonine metabolism	0.000389	3.13	(1.99 – 4.93)	8.9e-07	1.16	(-1.18 – 1.58)	0.355
Steroid hormone biosynthesis	0.000398	2.69	(1.83 – 3.94)	4.4e-07	1.16	(-1.12 – 1.51)	0.259
Linoleic acid metabolism	0.000398	3.12	(1.82 – 5.35)	3.95e-05	-1.05	(1.38 – -1.52)	0.805
Folate biosynthesis	0.000443	4.26	(2.49 – 7.29)	1.61e-07	1.32	(-1.09 – 1.91)	0.138
Allograft rejection	0.000488	3.86	(2.55 – 5.86)	2.89e-10	1.57	(1.18 – 2.10)	0.00192
Alanine, aspartate and glutamate metabolism	0.000523	2.93	(2.01 – 4.25)	2.09e-08	1.31	(1.02 – 1.70)	0.0374
Fat digestion and absorption	0.00054	3.17	(1.99 – 5.07)	1.5e-06	1.17	(-1.18 – 1.61)	0.35
Graft-versus-host disease	0.000605	4.14	(2.70 – 6.36)	1.28e-10	1.67	(1.24 – 2.24)	0.000687
Prion diseases	0.000708	4.4	(2.95 – 6.57)	7.47e-13	1.9	(1.44 – 2.50)	5.39e-06
Arginine biosynthesis	0.000736	3.38	(2.07 – 5.52)	1.42e-06	1.21	(-1.16 – 1.70)	0.267
Renin-angiotensin system	0.000819	5.1	(3.02 – 8.60)	1.63e-09	1.72	(1.20 – 2.47)	0.00301
Glyoxylate and dicarboxylate metabolism	0.00107	3.38	(2.26 – 5.05)	4.1e-09	1.5	(1.13 – 1.97)	0.00442
Porphyrin and chlorophyll metabolism	0.00107	3.37	(2.22 – 5.12)	1.29e-08	1.45	(1.09 – 1.93)	0.0108
GnRH secretion	0.00112	1.76	(1.32 – 2.34)	0.000108	-1.01	(1.20 – -1.23)	0.919
Other glycan degradation	0.00117	3.83	(2.24 – 6.53)	1.09e-06	1.31	(-1.11 – 1.89)	0.155
Tyrosine metabolism	0.0012	3.27	(2.08 – 5.16)	3.97e-07	1.31	(-1.04 – 1.80)	0.0878
alpha-Linolenic acid metabolism	0.00123	2.71	(1.67 – 4.39)	5.77e-05	1.03	(-1.35 – 1.44)	0.864
Gastric acid secretion	0.0014	2.32	(1.77 – 3.05)	1.57e-09	1.36	(1.12 – 1.64)	0.00147
Cortisol synthesis and secretion	0.00142	2.1	(1.56 – 2.82)	1.08e-06	1.17	(-1.05 – 1.43)	0.136
Phenylalanine metabolism	0.00188	4.18	(2.13 – 8.17)	3.51e-05	1.14	(-1.39 – 1.82)	0.566
Insulin secretion	0.00199	1.99	(1.53 – 2.58)	2.74e-07	1.21	(1.01 – 1.44)	0.0405
Asthma	0.00226	5.09	(2.96 – 8.75)	6.35e-09	1.82	(1.26 – 2.65)	0.00161
Intestinal immune network for IgA production	0.00269	3.71	(2.39 – 5.75)	6.16e-09	1.64	(1.22 – 2.22)	0.00127
2-Oxocarboxylic acid metabolism	0.0031	2.74	(1.66 – 4.51)	8.53e-05	1.1	(-1.29 – 1.55)	0.6
beta-Alanine metabolism	0.00329	2.69	(1.79 – 4.04)	2.38e-06	1.28	(-1.04 – 1.69)	0.0867
Glycosphingolipid biosynthesis - lacto and neolacto series	0.00377	3.31	(2.00 – 5.49)	3.95e-06	1.34	(-1.06 – 1.89)	0.101
Histidine metabolism	0.00431	2.39	(1.38 – 4.12)	0.00184	-1.1	(1.32 – -1.60)	0.621
Mucin type O-glycan biosynthesis	0.00431	3.29	(1.90 – 5.71)	2.51e-05	1.24	(-1.17 – 1.82)	0.259
Type II diabetes mellitus	0.00504	2.97	(2.09 – 4.22)	1.7e-09	1.61	(1.27 – 2.05)	0.00011
Autoimmune thyroid disease	0.00562	3.68	(2.39 – 5.67)	4.59e-09	1.76	(1.31 – 2.36)	0.00021
Non-homologous end-joining	0.0057	3.56	(2.06 – 6.17)	7.06e-06	1.39	(-1.05 – 2.03)	0.086
Bile secretion	0.00695	2.37	(1.65 – 3.40)	2.77e-06	1.3	(1.02 – 1.67)	0.0374
Phosphonate and phosphinate metabolism	0.00697	2.51	(1.24 – 5.10)	0.0111	-1.3	(1.25 – -2.12)	0.284
Starch and sucrose metabolism	0.00829	2.83	(1.82 – 4.39)	4.19e-06	1.38	(1.02 – 1.87)	0.0378
Glycosphingolipid biosynthesis - globo and isoglobo series	0.00852	4.11	(2.21 – 7.62)	8.75e-06	1.5	(-1.02 – 2.30)	0.0606
Fatty acid biosynthesis	0.0133	1.92	(1.14 – 3.21)	0.0137	-1.15	(1.24 – -1.64)	0.436
Regulation of lipolysis in adipocytes	0.0138	2.78	(2.03 – 3.81)	2.39e-10	1.72	(1.39 – 2.14)	9.27e-07
Proximal tubule bicarbonate reclamation	0.0139	3.52	(1.98 – 6.26)	2.1e-05	1.47	(-1.01 – 2.18)	0.0584
Pentose and glucuronate interconversions	0.0152	2.77	(1.69 – 4.52)	5.26e-05	1.32	(-1.06 – 1.86)	0.104
Primary bile acid biosynthesis	0.0268	2.5	(1.28 – 4.86)	0.00737	1	(-1.58 – 1.58)	0.998
Glycosaminoglycan biosynthesis - keratan sulfate	0.0297	4.08	(2.18 – 7.62)	1.19e-05	1.76	(1.15 – 2.71)	0.0098
Phenylalanine, tyrosine and tryptophan biosynthesis	0.0322	4.57	(1.73 – 12.06)	0.00237	1.26	(-1.55 – 2.46)	0.493
Sulfur metabolism	0.0335	4.96	(2.60 – 9.45)	1.59e-06	2.12	(1.36 – 3.31)	0.000953
Synthesis and degradation of ketone bodies	0.0363	4.3	(1.98 – 9.31)	0.000246	1.58	(-1.08 – 2.69)	0.0906
Ascorbate and aldarate metabolism	0.0613	2.16	(1.26 – 3.71)	0.00549	1.15	(-1.26 – 1.67)	0.453
Vitamin digestion and absorption	0.0639	2.63	(1.42 – 4.88)	0.00219	1.3	(-1.18 – 1.99)	0.228
Selenocompound metabolism	0.0654	2.14	(1.24 – 3.72)	0.00678	1.15	(-1.28 – 1.67)	0.483
Pantothenate and CoA biosynthesis	0.0812	2.79	(1.51 – 5.15)	0.00109	1.44	(-1.06 – 2.20)	0.0893
Riboflavin metabolism	0.0944	4.34	(1.87 – 10.07)	0.000698	1.82	(1.02 – 3.24)	0.0432
Glycosphingolipid biosynthesis - ganglio series	0.0999	2.14	(1.13 – 4.06)	0.0191	1.12	(-1.38 – 1.74)	0.605
Sulfur relay system	0.102	4.41	(1.88 – 10.37)	0.000729	1.86	(1.03 – 3.35)	0.0381
Thiamine metabolism	0.126	2.2	(1.15 – 4.2)	0.0174	1.19	(-1.31 – 1.86)	0.437
Olfactory transduction	0.165	1.44	(1.09 – 1.91)	0.0105	1.13	(-1.07 – 1.38)	0.201
Mannose type O-glycan biosynthesis	0.258	2.51	(1.43 – 4.42)	0.00138	1.7	(1.15 – 2.50)	0.00761
Taste transduction	0.268	1.46	(-1.10 – 2.33)	0.116	1.06	(-1.31 – 1.46)	0.735
Phototransduction	0.388	1.86	(1.09 – 3.17)	0.0223	1.4	(-1.03 – 2.02)	0.0705
Taurine and hypotaurine metabolism	0.447	2.82	(1.34 – 5.93)	0.00651	1.99	(1.19 – 3.32)	0.00863
Maturity onset diabetes of the young	0.523	1.32	(-1.81 – 3.16)	0.527	-1.06	(1.71 – -1.94)	0.839
Nicotine addiction	0.587	-1.34	(1.36 – -2.46)	0.337	-1.64	(-1.09 – -2.49)	0.0188
