# Supplementary material for: Interaction of Arsenic Exposure and Transcriptomic Profile in Basal Cell Carcinoma
Source: Cancers (Basel). 2022 Nov 15;14(22):5598. doi: 10.3390/cancers14225598 (PMC9688807; doi:10.3390/cancers14225598)
Supplement: Supplementary file 1 [file cancers-14-05598-s001.zip › Table_S6_List_Cancer Related Genes.csv]

Gene	Category
BAD	Pro-Apoptosis
BAK1	Pro-Apoptosis
BAX	Pro-Apoptosis
BBC3	Pro-Apoptosis
BCL2	Anti-Apoptosis
BCL2L1	Anti-Apoptosis
MCL1	Anti-Apoptosis
BID	Pro-Apoptosis
BRCA1	DNA_Repair
BRCA1	DNA_Repair
CASP10	Caspases_Initiator
CASP2	Caspases_Initiator
CASP3	Caspases_Exetutor
CASP6	Caspases_Exetutor
CASP7	Caspases_Exetutor
CASP8	Caspases_Initiator
CASP9	Caspases_Initiator
CDK1	anti-TSG
CDK2	anti-TSG
CDK4	anti-TSG
CDK6	anti-TSG
CDKN1A	Tumor Suppressor Gene
EGFR	Growth Factor Receptors
ERBB2	Growth Factor Receptors
FADD	Pro-Apoptosis
HIF1A	Warburg Effect
HK1	Hexokinase
HK2	Hexokinase
HMGB1	DNA_Repair
LIG1	DNA_Repair
MCL1	Anti-Apoptosis
MBD4	DNA_Repair
MBD5	DNA_Repair
MBD6	DNA_Repair
MDM2	p53 suppressor
MGMT	DNA_Repair
MGMT	DNA_Repair
MLH1	DNA_Repair
MLH1	DNA_Repair
MLH1	DNA_Repair
MLH2	DNA_Repair
MLH3	DNA_Repair
MLH3	DNA_Repair
MSH2	DNA_Repair
MSH2	DNA_Repair
MSH2	DNA_Repair
MSH3	DNA_Repair
MSH3	DNA_Repair
MSH3	DNA_Repair
MSH6	DNA_Repair
MSH6	DNA_Repair
MSH6	DNA_Repair
MSH6	DNA_Repair
NF1	Tumor Suppressor Gene
PCNA	DNA_Repair
PDGFRA	Growth Factor Receptors
PMS1	DNA_Repair
PMS2	DNA_Repair
POLH	DNA_Repair
PTCH1	Tumor Suppressor Gene
RFC1	DNA_Repair
RPA1	DNA_Repair
SLC2A1	Warburg Effect
TGFA	Growth Factors
TP53	Tumor Suppressor Gene
XPC	DNA_Repair
XRCC5	DNA_Repair
mir-155	DNA_Repair
