# Supplementary material for: Interaction of Arsenic Exposure and Transcriptomic Profile in Basal Cell Carcinoma
Source: Cancers (Basel). 2022 Nov 15;14(22):5598. doi: 10.3390/cancers14225598 (PMC9688807; doi:10.3390/cancers14225598)
Supplement: Supplementary file 1 [file cancers-14-05598-s001.zip › Table_S7_List_ReplStressSensitiveSite Genes.csv]

Gene	Category
ABCC2	Stress_Responses
ATF3	Stress_Responses
ATF5	Stress_Responses
ATF6	Stress_Responses
ATG16L1	Stress_Responses
HYOU1	Stress_Responses
MAPKAPK2	Stress_Responses
RNFT1	Stress_Responses
UVRAG	Stress_Responses
TAOK3	Stress_Responses
KEAP1	Stress_Responses
KPTN	Stress_Responses
ANGPTL1	Angiogenesis
TIMP2	Angiogenesis
HPSE	Angiogenesis
ABCF1	Protein_Translation
AKT1S1	Protein_Translation
EIF2A	Protein_Translation
EIF2AK3	Protein_Translation
EIF2D	Protein_Translation
EIF3C	Protein_Translation
EIF3I	Protein_Translation
EIF3K	Protein_Translation
EIF4A2	Protein_Translation
EIF5A	Protein_Translation
FAM46C	Protein_Translation
MKNK2	Protein_Translation
NVL	Protein_Translation
PDCD4	Protein_Translation
PPP1R15B	Protein_Translation
PTPN1	Protein_Translation
RPL11	Protein_Translation
RPL23	Protein_Translation
RPL26	Protein_Translation
RPL3	Protein_Translation
RPL36AL	Protein_Translation
RPL37	Protein_Translation
RPL41	Protein_Translation
RPL5	Protein_Translation
RPLP2	Protein_Translation
RPS15A	Protein_Translation
RPS16	Protein_Translation
RPS19	Protein_Translation
RPS25	Protein_Translation
RPS29	Protein_Translation
RPS3	Protein_Translation
RPS6KA1	Protein_Translation
RPS6KB1	Protein_Translation
RPS6KB2	Protein_Translation
APLF	DNA_Replication_Repair
APTX	DNA_Replication_Repair
ATRX	DNA_Replication_Repair
ATAD5	DNA_Replication_Repair
BLM	DNA_Replication_Repair
BMI1	DNA_Replication_Repair
CINP	DNA_Replication_Repair
DCLRE1B	DNA_Replication_Repair
DDB1	DNA_Replication_Repair
DTL	DNA_Replication_Repair
EXO1	DNA_Replication_Repair
EYA3	DNA_Replication_Repair
FAM111A	DNA_Replication_Repair
FIGNL1	DNA_Replication_Repair
GTF2H4	DNA_Replication_Repair
H2AFX	DNA_Replication_Repair
LIG3	DNA_Replication_Repair
MCM4	DNA_Replication_Repair
MCM6	DNA_Replication_Repair
MSH5	DNA_Replication_Repair
NSMCE2	DNA_Replication_Repair
ORC2	DNA_Replication_Repair
PARP1	DNA_Replication_Repair
PNKP	DNA_Replication_Repair
POLD4	DNA_Replication_Repair
POLE2	DNA_Replication_Repair
POLK	DNA_Replication_Repair
PPP4C	DNA_Replication_Repair
PRKDC	DNA_Replication_Repair
PRMT5	DNA_Replication_Repair
RFC4	DNA_Replication_Repair
RNF168	DNA_Replication_Repair
RPA2	DNA_Replication_Repair
SLX1B	DNA_Replication_Repair
SMC1A	DNA_Replication_Repair
SMCHD1	DNA_Replication_Repair
TIMELESS	DNA_Replication_Repair
TINF2	DNA_Replication_Repair
TOPBP1	DNA_Replication_Repair
TP53BP1	DNA_Replication_Repair
UBE2B	DNA_Replication_Repair
WEE1	DNA_Replication_Repair
WRNIP1	DNA_Replication_Repair
XRCC1	DNA_Replication_Repair
ZBTB38	DNA_Replication_Repair
AKT3	DNA_Replication_Repair
BARD1	DNA_Replication_Repair
FANCB	DNA_Replication_Repair
MCM9	DNA_Replication_Repair
MGMT	DNA_Replication_Repair
NEK11	DNA_Replication_Repair
RPA3	DNA_Replication_Repair
SLF1	DNA_Replication_Repair
SPIDR	DNA_Replication_Repair
TRIP12	DNA_Replication_Repair
XRCC4	DNA_Replication_Repair
ZRANB3	DNA_Replication_Repair
HMGB1	DNA_Replication_Repair
ABI3	Cell_Movement
ACTN4	Cell_Movement
ACTR3	Cell_Movement
ARHGAP15	Cell_Movement
ARHGAP17	Cell_Movement
ARHGAP26	Cell_Movement
ARHGAP30	Cell_Movement
ARHGEF1	Cell_Movement
ARHGEF15	Cell_Movement
CORO1C	Cell_Movement
DOCK10	Cell_Movement
ELK3	Cell_Movement
FAM49B	Cell_Movement
FOXN3	Cell_Movement
FXYD5	Cell_Movement
FYN	Cell_Movement
GNA13	Cell_Movement
MMP14	Cell_Movement
PAK4	Cell_Movement
PDLIM2	Cell_Movement
PDLIM4	Cell_Movement
RHOG	Cell_Movement
SPATA13	Cell_Movement
TRIO	Cell_Movement
ZEB1	Cell_Movement
ARHGAP10	Cell_Movement
ARHGAP24	Cell_Movement
ARHGAP6	Cell_Movement
DOCK1	Cell_Movement
FBXL7	Cell_Movement
MMP16	Cell_Movement
PTPRK	Cell_Movement
TIAM1	Cell_Movement
SMURF2	Cell_Movement
ACLY	Metabolism
ADSL	Metabolism
ALDOA	Metabolism
AMD1	Metabolism
PKLR	Metabolism
TK1	Metabolism
ACACA	Metabolism
UPRT	Metabolism
AKT1	Cell_Survival
BAG3	Cell_Survival
BAP1	Cell_Survival
BBC3	Cell_Survival
BCL2	Cell_Survival
BCL2L1	Cell_Survival
BCL2L11	Cell_Survival
BID	Cell_Survival
BIRC5	Cell_Survival
BMF	Cell_Survival
CAMKK1	Cell_Survival
CFLAR	Cell_Survival
CRADD	Cell_Survival
DAPK2	Cell_Survival
DEDD2	Cell_Survival
IER3	Cell_Survival
MCL1	Cell_Survival
PAK6	Cell_Survival
PHLPP1	Cell_Survival
PIK3C2B	Cell_Survival
PIK3R5	Cell_Survival
PIK3R6	Cell_Survival
PIM1	Cell_Survival
PTEN	Cell_Survival
PTRH2	Cell_Survival
PUS10	Cell_Survival
RFFL	Cell_Survival
RNF34	Cell_Survival
RNF41	Cell_Survival
RRP1B	Cell_Survival
SIK1	Cell_Survival
STK24	Cell_Survival
TMBIM4	Cell_Survival
TNFAIP8	Cell_Survival
TNFRSF10B	Cell_Survival
VRK2	Cell_Survival
FER	Cell_Survival
INPP4B	Cell_Survival
PIK3C3	Cell_Survival
STK3	Cell_Survival
WWOX	Cell_Survival
CIB1	Cell_Survival
HIPK2	Cell_Survival
TNFAIP3	Cell_Survival
MDM4	Cell_Survival
TRAF1	Cell_Survival
TRAF2	Cell_Survival
PTAFR	Cell_Survival
ANAPC2	Cell_Cycle
ANAPC5	Cell_Cycle
ARID5B	Cell_Cycle
AURKB	Cell_Cycle
BUB1B	Cell_Cycle
CCND2	Cell_Cycle
CCND3	Cell_Cycle
CDK2	Cell_Cycle
CDKN1B	Cell_Cycle
CDKN2D	Cell_Cycle
CENPM	Cell_Cycle
CENPT	Cell_Cycle
CEP57	Cell_Cycle
CHMP7	Cell_Cycle
DMTF1	Cell_Cycle
EML3	Cell_Cycle
EVI5	Cell_Cycle
KLHL18	Cell_Cycle
MDC1	Cell_Cycle
NDC80	Cell_Cycle
NEK2	Cell_Cycle
NEK7	Cell_Cycle
PPP2CA	Cell_Cycle
PRC1	Cell_Cycle
PTP4A2	Cell_Cycle
RB1	Cell_Cycle
SPAG5	Cell_Cycle
TPX2	Cell_Cycle
USP3	Cell_Cycle
ANAPC10	Cell_Cycle
MAD1L1	Cell_Cycle
ZC3H12D	Cell_Cycle
PPP2R5A	Cell_Cycle
PRKCA	Cell_Cycle
PRKCB	Cell_Cycle
PRKCE	Cell_Cycle
PRKCZ	Cell_Cycle
ARID1A	Chromatin_TF_Transcription
BPTF	Chromatin_TF_Transcription
CITED2	Chromatin_TF_Transcription
CTDP1	Chromatin_TF_Transcription
E2F2	Chromatin_TF_Transcription
E2F8	Chromatin_TF_Transcription
ETV6	Chromatin_TF_Transcription
FOS	Chromatin_TF_Transcription
HDAC1	Chromatin_TF_Transcription
JDP2	Chromatin_TF_Transcription
JUN	Chromatin_TF_Transcription
KAT2A	Chromatin_TF_Transcription
KDM2A	Chromatin_TF_Transcription
LIN37	Chromatin_TF_Transcription
LIN9	Chromatin_TF_Transcription
MAX	Chromatin_TF_Transcription
MED12L	Chromatin_TF_Transcription
MED18	Chromatin_TF_Transcription
MED20	Chromatin_TF_Transcription
MED24	Chromatin_TF_Transcription
MED25	Chromatin_TF_Transcription
MED29	Chromatin_TF_Transcription
MED7	Chromatin_TF_Transcription
MTA2	Chromatin_TF_Transcription
MXI1	Chromatin_TF_Transcription
MYC	Chromatin_TF_Transcription
NFKB1	Chromatin_TF_Transcription
PBRM1	Chromatin_TF_Transcription
POLR2A	Chromatin_TF_Transcription
POLR2E	Chromatin_TF_Transcription
POLR2G	Chromatin_TF_Transcription
SMARCC2	Chromatin_TF_Transcription
SMARCD2	Chromatin_TF_Transcription
TLE3	Chromatin_TF_Transcription
TLE4	Chromatin_TF_Transcription
USP22	Chromatin_TF_Transcription
YY1	Chromatin_TF_Transcription
AUTS2	Chromatin_TF_Transcription
RAP1GDS1	Chromatin_TF_Transcription
PML	Chromatin_TF_Transcription
BCL3	Chromatin_TF_Transcription
COMMD1	Chromatin_TF_Transcription
ECD	Chromatin_TF_Transcription
LIMD1	Chromatin_TF_Transcription
NEDD8	Chromatin_TF_Transcription
PRDM5	Chromatin_TF_Transcription
TGFBR2	Chromatin_TF_Transcription
SMAD2	Chromatin_TF_Transcription
SMAD3	Chromatin_TF_Transcription
SETD2	Chromatin_TF_Transcription
RUNX3	Chromatin_TF_Transcription
CASC3	RNA_Processing
CELF2	RNA_Processing
CLK2	RNA_Processing
CNOT6L	RNA_Processing
CWC25	RNA_Processing
DDX27	RNA_Processing
DDX6	RNA_Processing
DHX16	RNA_Processing
HNRNPH1	RNA_Processing
HNRNPL	RNA_Processing
HNRNPU	RNA_Processing
HSPA8	RNA_Processing
IVNS1ABP	RNA_Processing
LARP1	RNA_Processing
METTL8	RNA_Processing
MFAP1	RNA_Processing
NAT10	RNA_Processing
PABPC1	RNA_Processing
PAN2	RNA_Processing
PRPF19	RNA_Processing
PRPF3	RNA_Processing
PRPF8	RNA_Processing
RBM17	RNA_Processing
RBM5	RNA_Processing
SF1	RNA_Processing
SFPQ	RNA_Processing
SMG1	RNA_Processing
SMU1	RNA_Processing
SNRPA	RNA_Processing
SRRM1	RNA_Processing
SRSF1	RNA_Processing
SRSF10	RNA_Processing
SRSF7	RNA_Processing
TARBP2	RNA_Processing
TARDBP	RNA_Processing
TNRC6A	RNA_Processing
TNRC6B	RNA_Processing
TNRC6C	RNA_Processing
USP36	RNA_Processing
WBP4	RNA_Processing
ZFP36	RNA_Processing
KHDRBS2	RNA_Processing
RSRC1	RNA_Processing
CDC73	RNA_Processing
CD274	Immune_Regulation
CIITA	Immune_Regulation
CSF3	Immune_Regulation
CTLA4	Immune_Regulation
DDR1	Immune_Regulation
HLA-A	Immune_Regulation
HLA-E	Immune_Regulation
IFNAR1	Immune_Regulation
IFNAR2	Immune_Regulation
IFNGR2	Immune_Regulation
IL10	Immune_Regulation
LOXL1	Immune_Regulation
LOXL2	Immune_Regulation
LOXL3	Immune_Regulation
PDCD1LG2	Immune_Regulation
PSMB8	Immune_Regulation
PSMB9	Immune_Regulation
TAP1	Immune_Regulation
TAP2	Immune_Regulation
STAT1	Immune_Regulation
STAT2	Immune_Regulation
STAT5A	Immune_Regulation
STAT5B	Immune_Regulation
TMEM173	Immune_Regulation
TRIM14	Immune_Regulation
AGBL4	Immune_Regulation
JAK1	Immune_Regulation
JAK2	Immune_Regulation
IKBKE	Immune_Regulation
NFKBIA	Immune_Regulation
NFKBIB	Immune_Regulation
NKIRAS2	Immune_Regulation
TNIP1	Immune_Regulation
TYK2	Immune_Regulation
CBL	GF_Signaling
CIC	GF_Signaling
DUSP4	GF_Signaling
DUSP6	GF_Signaling
ERBB2	GF_Signaling
ERBB3	GF_Signaling
KSR1	GF_Signaling
MAP3K1	GF_Signaling
MAP3K5	GF_Signaling
MAPK3	GF_Signaling
NF1	GF_Signaling
PTPN12	GF_Signaling
RAPGEF1	GF_Signaling
RAPGEF5	GF_Signaling
RRAS2	GF_Signaling
ERBB4	GF_Signaling
NRG3	GF_Signaling
DAB2IP	GF_Signaling
CCDC88C	Development_Regulation
NOTCH1	Development_Regulation
NOTCH2	Development_Regulation
NRARP	Development_Regulation
PSENEN	Development_Regulation
RBPJ	Development_Regulation
RNF43	Development_Regulation
WISP1	Development_Regulation
ZNRF3	Development_Regulation
HHAT	Development_Regulation
HHIP	Development_Regulation
LATS2	Development_Regulation
MAML2	Development_Regulation
