# Supplementary material for: Interaction of Arsenic Exposure and Transcriptomic Profile in Basal Cell Carcinoma
Source: Cancers (Basel). 2022 Nov 15;14(22):5598. doi: 10.3390/cancers14225598 (PMC9688807; doi:10.3390/cancers14225598)
Supplement: Supplementary file 1 [file cancers-14-05598-s001.zip › Table_S8_List_Downregulated in BCC in HighUACR_FC2FDR0.05.xlsx]

## Sheet: Table_List_Downregulated in BCC
Gene Symbol	p-value(BCC * 1 vs. BCC * 0)	Fold-Change(BCC * 1 vs. BCC * 0)	Fold Change(BCC * 1 vs. BCC * 0) 95% lower limit	Fold Change(BCC * 1 vs. BCC * 0) 95% upper limit
FTLP3	1.79816e-05	-25.7064	-98.234	-6.72697
C2CD4C	2.49504e-07	-21.8881	-59.3637	-8.07042
CDC42P6	2.56816e-05	-17.2144	-57.336	-5.16842
YWHAZP3	2.24552e-05	-42.2629	-202.89	-8.80355
C1QTNF5	5.37531e-05	-27.6178	-120.941	-6.30672
RPL5P18	1.09318e-06	-57.9423	-239.35	-14.0268
ARG2	9.39875e-06	-16.012	-48.0356	-5.33738
Z82188.1	4.93295e-05	-39.8172	-203.15	-7.80414
ZBED2	3.03352e-06	-27.5541	-94.0092	-8.07609
KRT6B	5.4739e-05	-13.5728	-43.3919	-4.24551
CD177	5.84906e-07	-37.7641	-128.809	-11.0717
AC007041.2	4.06222e-06	-19.1469	-58.1776	-6.30146
RPS4XP2	3.62749e-05	-32.7734	-148.447	-7.23556
MMP9	3.59826e-06	-60.6652	-281.43	-13.077
RP11-408H20.1	1.00709e-05	-38.3051	-163.362	-8.98176
CXCL1	2.89575e-05	-34.1766	-153.984	-7.58543
HSPA1L	1.49407e-06	-36.1033	-129.196	-10.089
KLK9	8.42002e-06	-41.8936	-182.116	-9.63713
AP000350.6	3.66981e-05	-33.6502	-154.359	-7.33574
GCSHP5	2.94248e-06	-9.34586	-21.3399	-4.09304
AC138623.1	4.86739e-05	-10.3906	-29.2345	-3.69305
CDK20	5.62679e-05	-26.923	-117.132	-6.1883
LINC00515	6.38425e-06	-7.76155	-17.1467	-3.51332
CD3D	3.88094e-05	-25.2293	-102.713	-6.19707
CST7	1.26136e-05	-26.0546	-97.1119	-6.9903
RPL7AP34	1.20375e-05	-8.4824	-20.05	-3.58859
TRIM6-TRIM34	1.54953e-06	-57.1318	-241.384	-13.5222
CD53	1.60971e-05	-53.031	-270.075	-10.413
DEFB4A	5.42033e-05	-20.6318	-79.4159	-5.36003
AC107982.4	6.69781e-06	-41.8013	-177.868	-9.82382
RASL10A	1.09222e-05	-19.8217	-65.4409	-6.00391
LIMD2	1.9345e-05	-73.1891	-434.511	-12.328
AC002467.7	5.74922e-05	-10.3483	-29.4248	-3.63938
HOXA1	5.31542e-05	-42.614	-226.04	-8.03376
CTD-2611O12.7	6.92307e-07	-38.0152	-131.4	-10.9982
PPP1R35	5.93739e-05	-68.0519	-451.211	-10.2636
B9D1	2.91812e-05	-43.9351	-220.507	-8.75388
RP11-10A14.4	2.82886e-05	-23.067	-87.7087	-6.06654
