# Supplementary material for: Interaction of Arsenic Exposure and Transcriptomic Profile in Basal Cell Carcinoma
Source: Cancers (Basel). 2022 Nov 15;14(22):5598. doi: 10.3390/cancers14225598 (PMC9688807; doi:10.3390/cancers14225598)
Supplement: Supplementary file 1 [file cancers-14-05598-s001.zip › Table_S9_ANOVA-2way_PlatinumDrug Resistance_interaction.xlsx]

## Sheet: Table_ANOVA-2way_PlatinumDrug R
Gene Symbol	Interaction p-value(case * UACR_Baseline_Cat192)	Low UACR baseline			High UACR baseline group
		Fold-Change(BCC * 0 vs. Healthy * 0)	Fold Change(BCC * 0 vs. Healthy * 0) 95% lower limit	Fold Change(BCC * 0 vs. Healthy * 0) 95% upper limit	Fold-Change(BCC * 1 vs. Healthy * 1)	Fold Change(BCC * 1 vs. Healthy * 1) 95% lower limit	Fold Change(BCC * 1 vs. Healthy * 1) 95% upper limit
CYCS	0.00388887	3.95413	1.74758	8.94674	-1.1442	-2.01611	1.53997
PDPK2	0.00504524	48.9619	4.19715	571.165	-1.65806	-9.11506	3.31559
REV3L	0.00524086	3.83182	1.97118	7.44874	1.1729	-1.3521	1.86007
MLH1	0.00766558	13.512	1.73342	105.326	-2.39433	-9.95124	1.73584
MSH3	0.00848734	2.18354	1.17694	4.05104	-1.28482	-1.97264	1.19499
GSTP1	0.0100243	4.47233	1.80746	11.0662	1.02172	-1.83498	1.91557
CDKN2A	0.01123	36.3757	3.28512	402.785	-1.29571	-6.87003	4.09209
PIK3CA	0.0114291	2.8081	1.37791	5.72273	-1.11103	-1.82064	1.47494
AKT2	0.0124402	2.60267	1.37824	4.91487	-1.04751	-1.62817	1.48381
POLH	0.029411	4.42275	1.17582	16.6358	-1.37152	-3.43833	1.82787
XPA	0.0321739	2.19873	-1.16207	5.61793	-1.59418	-3.05613	1.20254
GSTA1	0.0347792	1.99746	-1.89499	7.56071	-2.88701	-7.26929	-1.14658
ATM	0.0409671	2.05394	1.42183	2.96708	1.28643	-1.0033	1.66038
ATP7A	0.0469504	5.77066	1.38823	23.9877	-1.00623	-2.70372	2.67035
PIK3R1	0.0482547	4.19291	1.60081	10.9822	1.28653	-1.51596	2.50916
GSTO1	0.0594922	56.8448	3.77489	856.007	2.39383	-2.74152	15.7101
TOP2A	0.0603572	5.14303	1.67315	15.809	1.39201	-1.56563	3.03369
ERBB2	0.062981	3.301	-1.52295	16.595	-1.94536	-5.96412	1.57596
BBC3	0.0640327	35.9911	3.11755	415.506	2.17692	-2.50715	11.8813
SLC31A1	0.0754586	1.69159	-1.44511	4.13512	-1.57855	-2.93471	1.17774
TOP2B	0.0805639	3.35685	1.37685	8.18423	1.28286	-1.44655	2.38062
GSTM3	0.0813706	9.70343	1.31805	71.4362	1.13169	-3.52975	4.52066
BIRC2	0.0950916	7.98181	1.02363	62.2385	-1.03713	-4.31149	4.00828
PIK3CB	0.100177	4.68824	1.03717	21.1919	1.01694	-2.8004	2.89607
BID	0.109236	9.42332	-1.39084	123.505	-1.34178	-7.99702	4.44187
MGST3	0.110949	2.6168	1.3184	5.19393	1.33555	-1.20472	2.14885
BAK1	0.120552	19.1145	1.95725	186.672	2.16974	-2.23977	10.5444
CASP8	0.130227	5.72966	1.00988	32.5079	1.14059	-2.9232	3.80291
AKT3	0.132886	3.08721	-1.29216	12.3154	-1.16206	-3.0345	2.24714
PIK3R2	0.137639	3.40686	-1.10434	12.8177	1.01778	-2.46359	2.55196
PDPK1	0.151772	2.07905	-1.3556	5.85952	-1.19634	-2.45492	1.71526
PIK3CD	0.162861	1.54856	-2.8354	6.79938	5.49134	1.96752	15.3264
GSTO2	0.169905	2.09136	-2.44432	10.691	-1.88617	-5.85006	1.64437
GSTM5	0.172694	24.315	1.49447	395.607	2.36444	-2.92866	16.3728
GSTM2	0.173685	4.06113	-2.08838	34.4432	-1.4631	-6.44743	3.0119
ERCC1	0.178738	1.88264	-3.35431	11.8888	-2.42351	-8.7036	1.48187
GSTM4	0.235734	9.59615	-2.10416	193.764	1.08823	-7.39162	8.75347
BCL2L1	0.251366	6.32913	-1.84868	74.054	1.13059	-4.87257	6.22827
TP53	0.251987	1.59548	-3.39321	8.63759	-2.04211	-6.59088	1.58046
FAS	0.261959	3.82768	-3.72095	54.516	-1.60991	-10.1648	3.9219
MSH6	0.282823	3.83004	-1.23897	18.1747	1.38123	-2.1325	4.06839
MAPK3	0.285649	3.16352	-2.93376	29.3606	-1.34839	-6.32529	3.47896
BRCA1	0.288414	2.49378	-1.60117	9.95753	1.01774	-2.56748	2.6594
XIAP	0.310518	2.04568	1.04149	4.0181	1.34792	-1.18503	2.15308
MAP3K5	0.319184	1.91052	-2.50112	9.12929	-1.35227	-4.00236	2.1887
MDM2	0.333353	2.07114	1.07214	4.00098	1.40524	-1.12365	2.21888
BCL2	0.361339	3.47724	-2.13981	25.8728	1.14042	-3.52867	4.58924
MGST2	0.365594	2.16282	-2.65354	12.4127	-1.20989	-4.06625	2.77779
GSTA4	0.376834	4.72243	1.16516	19.1401	2.22545	-1.18639	5.87572
CDKN1A	0.391427	7.86025	1.21602	50.8081	2.97171	-1.22821	10.8464
AKT1	0.433614	3.90421	-3.64758	55.5995	1.10325	-5.72253	6.96526
MGST1	0.458517	6.75095	-1.25473	57.1848	2.57968	-1.70676	11.358
MSH2	0.46236	2.85154	1.20056	6.77289	1.93809	1.0635	3.53192
CASP3	0.503326	4.66859	-1.85238	40.374	1.94348	-2.29827	8.68084
GSTT1	0.599817	2.89653	-8.46237	70.9982	1.04695	-8.78909	9.63375
MAPK1	0.646512	3.23893	-1.42963	14.9978	2.11546	-1.3689	6.12604
APAF1	0.6672	1.4664	-3.34171	7.18581	2.21863	-1.35754	6.68227
PIK3R3	0.761913	4.28208	-2.05325	37.6488	2.87375	-1.57222	12.9841
GSTM1	0.772693	10.1718	-1.98523	205.402	6.01328	-1.33774	48.372
BIRC3	0.783783	2.65982	-1.83296	12.9676	2.04431	-1.46809	6.13549
PMAIP1	0.817599	9.67624	1.13672	82.368	7.17545	1.62416	31.7007
BAX	0.836462	1.74076	-8.07304	24.4633	2.42192	-2.58288	15.1504
